# Supplementary material for: Effects of Active Video Games in Patients With Cancer: Systematic Review
Source: JMIR Cancer. 2023 May 26;9:e45037. doi: 10.2196/45037 (PMC10257106; doi:10.2196/45037)
Supplement: Multimedia Appendix 1 [file cancer_v9i1e45037_app1.xlsx]

## Sheet: Rob2
Study ID	Randomization process	Comment for randomization process	Deviations from intended interventions	Comment for deviations from intended interventions	Missing outcome data	Comment for missing outcome data	Measurement of the outcome	Comment for measurement of the outcome	Selection of the reported result	Comment for selection of the reported result	Overall Bias	Comment for overall bias
Basha et al., 2022	Low		Some concerns	Participants aware of their assigned intervention	Low		Low		Low		Some concerns
Benzing et al., 2020	Low		Some concerns	Participants and researcher aware of their assigned intervention	Low		Low		Low		Some concerns
Feyzioglu et al., 2019	Low		Some concerns	Participants and researchers aware of their assigned intervention	Low		Low		Low		Some concerns
Hamari et al., 2019	Low	No-blinded participants and researcher. Light differences between groups at the baseline	High	Based on the PA diaries 6/12 children in the intervention group and 3/15 children in the control group had played AVGs during the first week of the interven- tion. Only one participant in the intervention group reported that he/she had played as instructed (30 min/ day=210 min/week).	Low	Only participants with data at both measurement points were included in the analysis	Low	Validate methods and the Physical therapist was blinded	Low		High risk	Adherence could bias results
Sajid et al., 2016	Some concerns	Baseline differences	Some concerns	Participants aware of their assigned intervention	Low		Low		Some concerns		Some concerns
Schumacher et al., 2017	Low		Some concerns	Participants and researcher aware of their assigned intervention	Some concerns	peu de données, choix dans les reports	Low		Low		Some concerns
Villumsen et al., 2020	Low	Participants aware of their assigned intervention, but researchers were blinded.	Some concerns	Participants aware of their assigned intervention + 2 participants withdrawn their consentment (1 usual care group + 1 intervention group) + 2 excluded in usual care group	Some concerns	Only mean group. But adjusted group difference.	Low		Low		Some concerns	Participants aware of the intervention + data were unavailable for all participants
Czech et al., 2022	Low		Some concerns	Participants aware of their assigned intervention Assessors could be aware	Low		Low		Low		Some concerns

## Sheet: PEDRo
Study ID - Description of studies quality based on Physiotherapy Evidence Database Scale Y, yes; N, no. Eligibility criteria item does not contribute to total score. (PEDro).	Les critères d'éligibilité ont été précisés	Les sujets ont été répartis aléatoirement dans les groups	La répartition a respecté une assignation secrète	Les groupes étaient similaires au début de l'étude au regard des indicateurs pronostiques les plus importants	Tous les sujets étaient "en aveugle"	Tous les thérapeutes ayant administré le traitement étaient "en aveugle"	Tous les examinateurs étaient "en aveugle" pour au moins un des critères de jugement essentiels	Les mesures pour au moins un des critères de jugement essentiels ont été obtenues pour plus de 85% des sujets initialement répartis dans les groupes	Tous les sujets pour lesquels les résultats étaient disponibles ont reçu le traitement ou ont suivi l'intervention contrôle conformément à leur répartition ou, quand cela n'a pas été le cas, les données d'au moins un des critères de jugement essentiels ont été analysées "en intention de traiter"	Les résultats des comparaisons statistiques intergroupes sont indiqués pour au moins un des critères de jugement essentiels	Pour au moins un des critères de jugement essentiels, l'étude indique à la fois l'estimation des effets et l'estimation de leur variabilité	Score
Atef et al., 2020 (Egypt)	Y	Y	N	Y	N	N	N	Y	N	Y	Y	5
Basha et al., 2022	Y	Y	Y	Y	N	N	Y	Y	Y	Y	Y	8
Benzing et al., 2020 (Switzerland)	Y	Y	Y	Y	N	N	Y	Y	N	Y	Y	7
Da Silva Alves et al., 2017 (Brazil)	Y	N	N	Y	N	N	N	Y	Y	Y	Y	5
Da Silva Alves et al., 2018	Y	N	N	Y	N	N	N	Y	Y	Y	Y	5
Da Silva Alves et al., 2020	Y	N	N	Y	N	N	N	Y	Y	Y	Y	5
Feyzioglu et al., 2020 (Turkey)	Y	Y	Y	Y	N	N	Y	Y	Y	Y	Y	8
Furtado de Oliveira et al., 2018, 2020 (Brazil)	Y	N	N	Y	N	N	Y	N	Y	Y	Y	5
Hamari et al., 2019 (Finland)	Y	Y	Y	Y	N	N	Y	N	N	Y	Y	6
Hoffman et al., 2013 (US)	Y	N	N	N	N	N	N	N	Y	Y	Y	3
Hoffman et al., 2014 (US)	Y	N	N	N	N	N	N	N	Y	Y	Y	3
Nani et al., 2019 (Greece)	N	N	N	N	N	N	N	Y	Y	N	N	2
Sajid et al., 2016	Y	Y	N	Y	N	N	Y	Y	N	Y	Y	6
Schumacher et al., 2017	Y	Y	N	Y	N	N	N	N	N	Y	Y	4
Tsuda et al., 2021 (Japan)	Y	N	N	N	N	N	N	N	Y	N	Y	2
Wang et al., 2019 (Floride, USA)	Y	N	N	N	N	N	N	N	N	N	Y	1
Wang et al., 2021	Y	N	N	N	N	N	N	N	N	N	Y	1
Tanriverdi et al., 2023	Y	N	N	N	N	N	Y	Y	Y	Y	N	4
