# Supplementary material for: Effects of Active Video Games in Patients With Cancer: Systematic Review
Source: JMIR Cancer. 2023 May 26;9:e45037. doi: 10.2196/45037 (PMC10257106; doi:10.2196/45037)
Supplement: Multimedia Appendix 2 [file cancer_v9i1e45037_app2.xlsx]

## Sheet: Feuil1
Reference	Sample (study design, population)	Testing / setting (comparaison, pré-post, lieu)	Outcomes / instrument (que mesure-t-on et comment)	Exposure (que propose-t-on)	Dose (caractéristiques de l'intervention)	Finding (résultats)	Autre			Randomization process	Comment for randomization process	Deviations from intended interventions	Comment for deviations from intended interventions	Missing outcome data	Comment for missing outcome data	Measurement of the outcome	Comment for measurement of the outcome	Selection of the reported result	Comment for selection of the reported result	Overall Bias	Comment for overall bias
Atef et al., 2020 (Egypt)	Quasi-randomized clinical trial. Postmastectomy lymphedema (breast cancer). 30 female patients with unilateral postmastectomy lymphedema (UPML). Aged from 40 to 65 years. The inter-limb volume difference was at least 5%, stage I or II of lymphedema. 15 VR (54.07 +/- 8.28 years) / 15 PNF (53.07 +/- 7.24 years) (proprioceptive neuromuscular facilitation (lymphatic drainage, pneumatic compression an…	Identify and compare the therapeutic advantages of VR-based exercises and proprioceptive neuromuscular facilitation for postmastectomy lymphedema.	The excess arm volume between healthy and affected limbs was estimated before and after eight sessions for both groups (circumferential method) : calculated the volume of each segment. The excessive volume of the UPML was calculated by subtracting the volume of the non-affected upper limb from that of the lymphedematous upper limb. The affected limb functional score was calculated (Arabic version…	VR group : Nintendo Wii video game : tennis, triceps extension and rhythmic boxing. PNF group : PNF, D2 flexion pattern	VR group : after a warm-up (freely move the shoulder joint), the patients practiced a 30-min exercise program using a Nintendo Wii video game. During the sessions, the patients stopped for 1 min between games. The patients participated in 2 sessions per week for 4 weeks. PNF group : the patients slowly stretched their soulders, wrist and fingers. This stretch was combined with inspiration followe…	The excess arm volume significantly decreased in both the virtual reality group (p = 0.001) and proprioceptive neuromuscular facilitation group (p = 0.005), and there was no significant difference between the two groups (p = 0.902). Age was inversely related to the improvement percentage of the QuickDASH-9 score in the virtual reality group. The functional improvement percentage was statistically…	Amélioration de la fonction > celle du volume excessif dans le groupe VR, cela pourrait s'expliquer par la motivation induite par la VR, qui amène à répéter des mouvements rapides et répétitifs, conduisant à une amélioration de la fonctionnalité mais pas d'EAV. Alors que dans le groupe PNF, on n'a pas les mouvements rapides, cela expliquerait qu'ici l'amélioration de la fonctionnalité soit corrél…
Basha et al., 2022 (Arabie Saoudite)	Women with breast cancer-related lymphedeman (BCRL). Single blinded randomized trial : Xbox Kinect group (n=30) / resistance exercise group (n=30).	Compare the effects of VR training and resistance exercises training on lymphedema symptom severity as well as physical functioning and QoL. Pre-post intervention.	Excessive limb volume, visual analogue scale (VAS), the disability of the Arm, Should and Hand (DASH) questionnaire, shoulder range of motion (ROM), shoulder muscles strength, hand grip strength, and study Short-Form (SF-36).	Xbox Kinect group = VR Kinect-based games ("Macarena" dance, darts, bowling, boxing, table tennis, fruit ninja, and beach volleyball). Resistance exercise group = resistance training.	5 sessions per week for 8 weeks Supervised Small group of 1 to 4 woemn received the intervension session at a time	Statistical significant differences were recorded in VAS (pain intensity), DASH, shoulder ROM (p < 0.001), bodily pain (p = 0.002), general health (p < 0.001), and vitality (p = 0.006) in favor of the Xbox Kinect group. However, there were statistically significant differences in shoulder flexion strength (p = 0.002), external rotation strength (p = 0.004), and abduction strength and handgrip str…	VR was superior to resistance exercises training in BCRL management.
Benzing et al., 2020 (Switzerland)	RCT including 3 experimental groups : Group A : working memory training (n=24, age = 10.71 (SD = 2.48)) Group B : physical training (exergamin) (n=22, age = 11.81 (2.41)) Group C : waiting group control (n=24 (11.13 (2.47)). 70 children / ado pediatric cancer survivors (7-16 years), with a previous diagnosis of cancer in the past ten years and terminated their treatment at least 12 months prior t…	Between group and pre/post-intervention (before and after 8 weeks of training and again at a 3-months follow-up). T1 (baseline assessment) / T2 (immediate follow-up (after 8 weeks)) / T3 (3-month follow-up).	Primary outcome : neuropsychological assessment : 3 core cognitive demands (EFs) : visual working memory, inhibition, switching (Color-Word Interference Test (D-KEFS), visuospatial working memory (Block Recall Test of the Working Memory Test Battery for Children (WMTB-C)) Secondary outcome, measured using the German version of the Kaufman Assessment Battery for Children, and subtests : - Fluid in…	Group A : Computerized working memory training program (Cogmed RM Working Memory Training) : it tartgets the storage as well as the processing of verbal and visual-spatial components taxing working memory capacity. Group B : Xbox Kinect, the exergame (Shape UP, Ubisoft) comprised activities such as jump'n'run activities, coordinative exercises, and dance-like activities which has been shown to be…	Groups A and B : 3 training sessions per week for 8 weeks Each session takes about 45 min. The difficulty level of the trainings (A and B) is adaptive and ajusted based on the user's performance. --> 25 sessions per participant. Training is supervised by training aides and trained coaches. A coach provided weekly supervision via phone call to the child's home.	Adherence : Average of 15.13 sessions (SD = 9.59) of 45min each with Cogmed and 18.10 sessions (SD = 8.18) of 45min each with exergaming. No difference in adherence rate. Primary outcome : significant group-time interaction for visual working memory performance. Participants in Cogmed group showed a statistically significant improvement over time when compared with the control group (+ 6.6 points…	Only 21 children/ado of Group A receive allocated intervention due to technical difficulties (n=2), relapse (n=1). Only 23 were analyzed. Unexpected results : Why there was no effect in the exergame training group ? One explanation might relate to the training contents (less transfer between exergames and tests than in Cogmed and tests). In exergaming not all exercises include specific demands on…
Da Silva Alves et al., 2017 (Brazil)	Quasi-experimental control study using exergaming. 18 to 80 years old. 3 groups : CRG (n=15), CAG (n=15), CG (n=15)	Preintervention (EV0), after 10 sessions (EV1), after 20 sessions (EV2)	Cancer-related fatigue (FACIT-F) + Muscle functionning (sEMG) + Muscle strength (dynamometre) of the ankle	Exergaming : Xbox360 Kinect consoles. Games : "Wall Breaker", "Stomp It", "Run the World"	In the first 10 sessions : all volunteers practiced 9 reps of the games "Wall Breaker" and "Stomp It". In the last 10 sessions, all volunteers practiced 6 reps of these games, plus three reps of the game "Run the World".Twenty exergaming sessions were held with a varaible number of sessions per week, depending on tolerance to exercise.Volume of training (min/week) : CRG = 91.84 +/- 11.88 ; CAG = …	MVICs : CRG showed significant reduction in the MVIC right dorsiflexor and plantar flexor muscles compared with CAG and CG (p<0.0001). After 20 sessions, the CRG obtained significantly increased MVICs compared with EV0 (small power and small effect size were found for this variable). Gastrocnemius medial muscles of the CRG showed a significant increse in MDF values compared with preintervention. …	10 sessions were sufficient to redure cancer-related fatigue, and the benefits remained after the full 20 sessions.
Da Silva Alves et al., 2018	Quasi-experimental control study using exergaming. 18 to 80 years old, with the diagnosis of cancer in stages 0, 1, 2 and 3, who were undergoing chemotherapy and/or radiotherapy tratements (CRG), patients under medical supervision up to 6 months after concluding treatments (CAG) and volunteers without cancer (CG). 3 groups : CRG (n=15), CAG (n=15), CG (n=15)	Preintervention (EV0), after 4 weeks / 10 sessions (EV1), after 8 weeks / 20 sessions of training (EV2)	Quality of Life (Functional Assessment of Chronic Illness of Therapy-Fatigue (FACIT-F) to fatigue. Functional Assessment of Cancer Therapy-General (FACT-G) to QoL. FACTI-Trial Outcomes Index (FACIT-TOI) to assess functional and PWB (physical well-being))	Exergaming : Xbox360 Kinect consoles. Games : "Wall Breaker", "Stomp It", "Run the World"	In the first 10 sessions : all volunteers practiced 9 reps of the games "Wall Breaker" and "Stomp It". In the last 10 sessions, all volunteers practiced 6 reps of these games, plus three reps of the game "Run the World".Twenty exergaming sessions were held with a varaible number of sessions per week, depending on tolerance to exercise.	PWB : CRG : EV0 = 18.60 +/-5.95, EV1 = 23.80 +/-5.03, EV2 = 24.73 +/- 4.11. CAG : EV0 = 20.50 +/-5.02, EV1 = 23.93 +/- 2.46, EV2 = 24.57 +/- 2.53. CG : EV0 = 23.99 +/- 4.35, EV1 = 25.17+/-3.36, EV2=25.58+/-2.73 (no effect). CRG and CAG presented a reduction in FACIT-TOI and FACIT-F scores at baseline, demonstrating a low level of PWB and FWB and poor QoL respectively, compared to CG (p<0.05). Aft…	In the analysis of quality of life (FACT-G) of volunteers, a medium effect size was observed after 8 weeks of inter- vention. However, our results differ from a 6-week protocol of high-intensity multimodal exercises, which did not pro- duce a significant effect on quality of life.3 It is likely that the exercise period and intensity may influence effect size re- sponses because the exergaming pro…
Da Silva Alves et al., 2020	Quasi-experimental control study using exergaming. 40 to 80 years old, with the diagnosis of cancer in stages 0, 1, 2 and 3, who were undergoing chemotherapy and/or radiotherapy tratements (CRG), patients under medical supervision up to 6 months after concluding treatments (CAG) and volunteers without cancer (CG). 3 groups : CRG (n=15), CAG (n=15), CG (n=15)	Preintervention (EV0), post-intervention (after 20 sessions of training (EV2))	Plasma levels of adipokines (interleukin (IL-1Bêta, IL-6, IL-8, and tumor necrosis factor alpha (TNF-a)), Th1 (IL-2, IL-12 and interferon gamma (IFN-gamma)), Th2 (IL-4 and IL-33), Th17 (IL-17 and IL-23) and regulatory T (Treg) (IL-10 and transforming growth factor-beta (TGF-bêta)). Blood collection procedures using the enzyme-linked immunosorbent assay (ELISA).	Exergaming : Xbox360 Kinect consoles. Games : "Your Shape Fitness Evolved" : Run the World, Wall Breaker and Stomp It	In the first 10 sessions : all volunteers practiced 9 reps of the games "Wall Breaker" and "Stomp It". In the last 10 sessions, all volunteers practiced 6 reps of these games, plus three reps of the game "Run the World".Twenty exergaming sessions were held with a varaible number of sessions per week, depending on tolerance to exercise. Two or three times a week for a total of 20 sessions (8 to 10…	Inflammatory cytokines (IL-1b, IL-6, IL-8, TNF-a) : CRG showed a significant reduction for IL-6 (not significant for other). Among the results presented in this study are the dosages related to the cytokines and chemokines involved with the inflammatory process (Fig. 1), namely IL-1b, IL-6, IL-8, and TNF-a. In the CRG, it was observed that there is a significant statistical reduction of the synth…
Feyzioglu et al., 2020 (Turkey)	40 women with breast cancer who had undergone unilateral mastectomy. RCT, 2 groups : The kinect-based rehabilitation group (KBRG, n=20) and the standardized physical therapy group (SPTG, n=20).		Pain (visual analogue scale (VAS)), grip strength (dynamometer), functionality (disabilities of the arm shoulder and hand questionnaire), muscle strength (handheld dynamometer), ROM (digital goniometer), and fear of movement (Tampa kinesiophobia scale (TKS)).	KBRG : received VR therapy using Xbox Kinect-based games SPTG : received standard physiotherapy	6 weeks, 2 sessions per week. Each session length 45 min.	There were no differences in ROM, muscle strength, grip strength and pain between the groups after the treatment (p>0.05). Both groups detected significant changes in pain, ROM, muscle strength, grip strength, functionality, and TKS scores after the treatment (p<0.01). Fear of movement was significantly improved in the KBRG and the SPTG displayed more improvement in functionality (p<0.05).
Furtado de Oliveira et al., 2018, 2020 (Brazil)	Controlled quasi-experimental study/ trial. Cancer patients who undergo or have already undergone cancer treatment. 2groups : Cancer group : 19 (61.46 +/- 8.79 years) Control group : 19 (57.62 +/- 7.57 y) Cancer in stage 0 to III. Heterogeneity of cancers : 2 gastrointestinal, 9 breast, 1 abdomino-pelvic, 2 ovary, 2 uterus, 2 prostate and 2 oropharynx.	Pré-post : 3 moments : 1) before the beginning of the exergaming protocol, 2) after 10 training sessions, and 3) after 20 sessions. Between groups.	Cancer-related fatigue and QoL (FACIT-F). Changes in electromyographic pattern of the middle deltoid muscle (surface electromyography) (Trigno 8 channel wireless electromyograph) --> Maximum voluntary contraction (MVIC). Strength of the middle deltoid muscle (dynamometry) and the Shoulder Pain and Disability Index (SPADI)	Exergaming : Xbox360 Kinect consoles. Game : "Your Shape Fitness Evolved" (Ubisoft, Rennes, France), with subgames called "Stomp It" and "Wall Breaker". Chosen because they encourage aerobic exercise, which is effective in reducing fatigue in cancer patients.	Average game duration is 2 minutes (Wall Breaker or Stomp It). Participants were asked to repeat the game 9 times. 20 sessions each, with progressive game duration according to their tolerance to the exercise, reaching a maximum of 50 minutes, including the duration of the games and the reste time between games. 2 or 3 times per week, for a total study duration of 8-10 weeks.	Fatigue subscale scores FACIT-F : Cancer group obtained lower fatigue subscale scores relative to the control during the initial evaluation (40.26 +/- 6.69 vs 48.05 +/- 4.45, p=0.001). There was significant increase in the cancer group for the fatigue subscale, when the score between the first evaluation and the two subsequent ones were compared (eval 1 vs 2 : 40.26 +/- 6.69 vs 44.10 +/- 7.75, p=…	1 limite : ils ne suivent pas l'évolution du traitement / du cancer des patients, ce qui peut influencer les scores. + hétérogénéité des cancers Perte de 9 personnes du groupe cancer et 9 personnes du groupe controle. (bizarre, erreur dans l'article ?) After the exergaming protocol, the FACIT-F scores increased significantly at the end of the evaluations, suggesting an improvement in the symptoms…
Hamari et al., 2019 (Finland)	Randomized controlled trial. 36 children with cancer (10 girls and 26 boys). Intervention group (n=17) : mean age was 7.8 (min=3, max=16) Control group (n=19) : mean age = 7.9 (3-15)	Pre-post intervention & Between group	Physical activity : accelerometers (Fitbit), physical activity diaries (for "physical activity min/day") and questionnaires (The Metabolic equivalent questionnaire assessed leisure-time PA in MET h / week pre-test and post-test. Motor performance : Movement ABC2 (pre-post) Fatigue : PedsQL Multidimensional Fatigue Scale questionnaire Acceptability : evaluated by reporting the participation rate f…	Nintendo Wii Fit	At least 30min/day for 8 weeks, both during hospitalization and at home.	Participants : Interventiongroup : 5 or 6 children excluded from analysis (missing data). Control group : depending on the outcome, between 1 and 7 children were excluded from analysis (missing data). Physical activity : difference between median (min–max) acceler- ometer counts for the intervention group (n=12) 500 counts/h (131–1130) and control group (n=18) 385 counts/h (116–1012) during the f…	Barriers for physical activity during the hospital stays were infusion cannula (lack of ideas how to be active with it), fatigue and lack of space (too little patient rooms and lack of play/exercise area). Being stuck in the patient room or with the infusion lines, were lowering mood which in turn lessened their activity. Based on the interviews, most of the participants expe- rienced playing AVG…
Hoffman et al., 2013 (US)	Single-arm design. 7 participants with early-stage Non-small cell lung cancer (NSCLC) : 5 W / 2 M, aged 64.6 (+/- 6.5)	Pre-post intervention. Measure each week.	Cancer-related fatigue (Brief Fatigue Inventory + Perceived Self-efficacy for Fatigue Management (PSEFSM)) Percevied self-efficacy for walking and balance activities (PSE) Physical level (pedometer) Physical functioning, health status and quality of live (Karnofsky Performance Status) Daily diary to record exercise-related activity and symptoms or problems. Participants were taught to maintain a …	Nintendo Wii Fit Plus. Intervention was designed to promote regular, light-intensity walking and balance exercise of less than 3.0 METs that corresponds to levels of usual activities of daily living.	Exercise started the first week after hospitalization for thoracotomy and continued for 6 weeks. Duration of the walking with the Wii started at 5 minutes each day for 5 days during week 1, and was anticipated to increase by 5min/d each week with the goal of 30 min/d during week 6. Balance games were soccer, golf, video game activities. At the end of week 6, patients could pursue for 10 weeks mor…	Participant's level of adherence to the intervention : 96.6% (SD 3.4%) = excellent. Participants did not report any exercise-related problems or symptoms during or after their exercise sessions. Participants agreed strongly to a high level of satisfaction with the exercise intervention, giving it a mean score of 5.8 of 6 (SD 0.18) (with 6 meaning agreed strongly). They realised the minimum prescr…	To date, postsurgical exercise interventions for the cancer population have been initiated much later in the recovery period; consisted of moderate to vigorous intensity; were longer in du- ration (910 weeks); were structured, inpatient or facility based; and have not incorporated transitional plans from hospital to home to address fatigue.21,24Y26 The literature indicates that adoption of exerci…
Hoffman et al., 2014 (US)	Single-arm design. 7 participants with early-stage Non-small cell lung cancer (NSCLC) : 5 W / 2 M, aged 64.6 (+/- 6.5)		CRF Severity (Brief fatigue inventory) PSE for fatigue self-management (Fatigue-Self-management Instrument), walking (Self-efficacy for Walking Duration instrument) and balance (Activities-Specific Balance Confidence Scale) PA level : daily diary + podometer Functional performance	Nintendo Wii Fit Plus. All participant done the Phase 1 (6 weeks) and extended the intervention by 10 weeks. Phase II of the exercise intervention was a continuation of phase I with the goal to maintain walking with the Wii duration of 30minutes per day for 5 days per week or increased each week as desired and tolerated by participant (no more than 10% per week). Wii Fit Plus Balance exercises we…		Feasibility (enrollment) : 100% retention rate, completed weeks 7 to 16. Adherence to the intervention : The mean adherence rate for the entire exercise intervention showed a slight decline from 96.6% (+/- 3.4%) at the end of phase I to 87.6% (+/- 12.2%) at the end of phase II. Mean adherence rate for walking was 88.1% (+/- 7.6%) and balance exercise was 87% (16.2%). CRF Severity : during phase I…	Like phase I, the results of phase II showed that a home-based, light-intensity walking and balance exercise intervention for post- thoracotomy patients with most transitioning to adjuvant NSCLC treatment is feasible, safe, well tolerated, and highly acceptable. These results indicated that the intervention pos- itively impacted end points such as CRF severity; PSE for fatigue self-management, wa…
Nani et al., 2019 (Greece)	Qualitative study. 3 pediatric oncology patients, aged from five to six years old. 2 F aged of 6 years with acute myeloid leukemia and 1 M of 5 years with retinoblastoma.	Pre/post-intervention.	Quality of Life and their attitudes towards participation in PA after the end of the program. 4 parameters : 1) physical functioning, 2) psychological functioning, 3) social relations in the hostel, and 4) intention to participate in exercise after the end of the program. Data were collected via observations and individual interviews with the cancer patients, with one of their parents and a staff…	Xbox 360 Kinect console. Exergames "Kinect sports", "kinect sports-season 2" and "kinect adventures" were used. They played darts, golf, boxing, tennis, ping pong, baseball, bowling, track and field games, ski and more other.	12-week exercise program. 3 times a week, while duration was 30 minutes per training session.	Their findings indicate that the interventional program with exergames improved the childrens' overall QoL regarding the parameters 1) physical functioning (children didn't refer any related symptoms with cancer therapy like organ sub-operation, fatigue and lack of autonomy), 2) psychological functioning, and 3) social relations in the hostel. Also, now through their participation in this program…	Étude qualitative, je trouve qu'il y a beaucoup de limites. Some results are part of doctoral thesis. Finally, our results suggest that exergames has to be incorporated as a therapeutic form of treatment into the pediatric oncology organizations and as a result to help the pediatric oncology patients to adapt in the new conditions of their life and maintain their quality of life on a stable condi…
Sajid et al., 2016 (US)	Three-arm randomized pilot study (n=19). Men > 70 years with prostate cancer receiving ADT.	Compare a home-based walking and resistance intervention (EXCAP) and a technology-mediated walking and resistance intervention to usual care-arm. EXCAP: 6 Wii-Fit: 8 Usual: 5	Short Physical Performance Battery (SPPB) score : Functional and Aerobic Measures : 6MWT at baseline, 6w and 12w Skeletal muscle strength and muscular mass measure : Handgrip + chest press repetition maximum test + DEXA Scan	Nintendo Wii Fit. The intervention lasted for 6-weeks with follow-up at 12 weeks.	EXCAP : resistance band, aerobic and resistance training. Aerobic was a moderately intense aerobic walking exercise program meeting 60-70% of HR reserve and a 3-5 exercise rating of perceived exertion on the ACSM revised rating scale. 5x/week. Patients were instructed to increase their total steps walked each day by 5% to 20% each week. Resistance training: 3-5 on ACSM revised scale, low to moder…	Patients characteristics : Patients in Wii-Fit arm had non-significantly higher baseline SPPB scores (9.1) compared to usual-care-arm (7.8) (p=0.69) Overall, the EXCAP-arm had a 2.3 point change in SPPB score after 12 weeks, compared to 0.6 point in Wii-Fit arm and −0.5 points in the usual-care arm. SPPB scores remained nearly constant in the usual-care-arm (β=−0.12; p=0.79), while individuals in…	A Wii-Fit based intervention improved mobility, walking endurance, and decreased fear of falling among older residents in assisted living facilities. (49-51) The Wii-Fit program requires minimal space and equipment at home.(52) Elders who participated in Wii-Fit exercises at least 3 times per week over 4-12-weeks showed similar improvements in balance and strength as other exercise programs.(51) …
Schumacher et al., 2017 (Germany)	Prospective randomized study. 42 HSCT recipients. PT ; n=23 (median age (min-max) : 56.5 (23-69)) Nintendo Wii ; n=19 (56 (21-65)	Pre-post : T1 (admission), T2 (J14), T3 (J30 after HSCT) + the survey with questionnaires was repeated on day 100 after HSCT (T4) Between groups	Physical fitness : muscle strength (hand-held dynamometer), endurance (2 minute walking distance test (2MWT) + treadmill intervention), PA (questionnaires assessing energy expenditure or physical fitness (Human Activity Profile (HAP) Psychological well-being : distress (distress thermometer), QoL (Functional Assessment of Cancer Therapy Bone Marrow Transplantation (FACT-BMT and SF-36), anxiety an…	Nintendo Wii vs classical Physiotherapy (PT)	Exercise therapy : 5 days a week. Mean duration per session was 30 min per day. PT program consisted of eccentric and concentric movements in bed, transfer from supine position to standing up, as well as, walking, stepping or treadmill walking, stretching and strength training with elastic band. Nintendo Wii : used the Wii-Sports, Wii Fit program and Wii-Balance Board for exercising ping-pong, te…	Endurance (2MWT) : The mean endurance capacity measured by a 2MWT dropped down significantly in both groups at T2 and increased 2 weeks later as follows (T1/T2/T3): PT group 162 (105–203) m/139 (75–202) m (p = 0.014)/154 (100–205) m (p = 0.052). The Wii group walked an average distance of 175 (135–210) m/162 (60–208) m (p = 0.048)/ 172 (124–218) m (p = 0.017), respectively. Treamill : PT group tr…	Biais dans l'écriture ne dise pas franchement quand résultats pas significatifs, n'indiquent pas que ce sont des tendances. Exergaming was funny fo 84% (16/19) of patients and an acceptable diversion from day-to-day routine in the hospital While all 42 patients filled in the surveys, only 31 of 42 (74%) patients absolved the performance tests at each date of assessment (T1–T3). One patient droppe…
Tsuda et al., 2021 (Japan)	Single group study. Hematologic malignancies. 16 hospitalized patients with hematologic malignancies aged + 60 years (median 66 years (60-76)), 6 F and 10 M.		Safety Adherence rate : ratio of the number of days the patient actually exercised to the number of days scheduled for exercise. Physical performances : Barthel index, grip strength, one-leg standing time, knee-extension strength, timed up and go test (TUG) and Instrumental Activities of Daily Living (IADL). Psychological performances : Hospital Anxiety and Depression Scale (HADS).	Nintendo Wii Fit : Hula Hoop and Basics Step, patients choiced to play freely which they preferred. Hula Hoop = 4 METs (moderate) / Basic Step = 3 METs (moderate). Patients were allowed to independently perform other exercises such as muscle training and walking (risk of bias)	20 minutes using Nintendo Wii Fit once a day, five times a week, from the start of chemotherapy until hospital discharge.	Adherence rate : for all 16 patients, the adherence rate was 66.5%, which is higher than of conventional exercise. 7 patients (44%) patients withdrew from the study for the following reasons : 4 due to infection, 1 due to tumor lysis syndrome, 1 due to progression of the disease and 1 due to withdrawal consent. 9 (56%) completed the exercise intervention with 88 sessions, and their adherence rate…	Éléments de discussion Leukemia : To the best of our knowledge, there are only three pilot studies (6, 24, 25) and two randomized controlled trials that have examined the efficacy of aerobic exercises in patients with hematologic malignancies receiving chemotherapy. In a study of aerobic exercise in 122 patients with malignant lymphoma, Courneya et al. reported a high adherence rate (92%) and imp…
Villumsen et al., 2020 (Denmark)	Assessor-blinded randomized controlled trial. 46 Prostate cancer patients (+65 years) with locally advanced of advanced stage disease udergoing ADT (androgen deprivation therapy) were randomized to 12 weeks of unsupervised home-based exergaming or usual care. Intervention group : n=23 (67.6 +/- 4.6) Usual care group : n=23 (69.8 +/- 4.4 years)	Pre-post and between groups	Primary outcom : Physical function : 6MWT Secondary outcomes : Leg extensor power (LEP) (power rig). Boxy composition (lean and fat masses) (bioelectrical impedance analyzer). Self-reported physical functioning and global health status (EORTC QLQ-C30) QoL (FACT-P = functional assessment of cancer therapy-prostate) Fatigue (FACT-F)	Intervention group (IG) : Unsupervised home-based exergaming. Xbox 360 Kinect system : "Your Shape Fitness Evolved 2012", "Sport and Adventure" Usual care group (UCG) : continue their normal daily activities.	12 weeks of unsupervised home-based exergaming. Free weights of 0.5, 1.0 and 2.0 kg were used to support the gradually increasing exercise intensity of the Fitness Evolved 2012 game. Until the post-intervention assessments at w12, the research assistant contacted the intervention group by telephone every second week to ensure compliance, registraion of adverse events, and changes in medication. B…	91% completing the study in Intervention group and 87% in the usual care group. Physical activity level : The Xbox Kinect, games and dumbbells were given to the intervention group to keep, and thus we investigated any change in physical activity level in this group after the w12 assessments. Figure 2 shows that the intervention group voluntarily continued to increase physical activity level throu…	MCID 6MWT : However, a recent systematic review by Bohannon et al explored MCID in adults with different pathology and found the MCID distance on the 6MWT to be somewhere between 14.0 to 30.5 meters [21]. With this in mind our 21.5 meters might have had a clinical impact on our patients. On the other hand, when comparing our results to other studies which have looked at supervised and unsupervise…
Wang et al., 2019 (Floride, USA)	8 participants, 57.6 +/- 13.3 years. 38% (3) had oral cancer at stage II and 62% (5) had laryngeal cancer (3 had stage III cancer, 1 had stage IV cancer and 1 had stage I cancer).	Pre-post	Acceptability (participant satisfaction, engagement, burden and safety : Satisfaction Survey) and Safety (count numbers of falling incidents and measuring body weight at each time point + Musculoskeletal events of Common Terminology Criteria for Adverse Events (CTCAE). Adherence (measured by minutes spent on the exergames as recorded by the Wii Fit System). Health outcomes : CRF (Brief Fatigue In…	Wii Fit (Wii fit U).	9 weeks : The 6-week intervention incorporated the Wii Fit exergames with weekly 1-hour home visits from an oncology nurse interventionist. After the 6 weeks interveention, during the newt 3 weeks, there were also 3 phone calls per week to motivate and answer question. Patients were engaged in exergames 3 to 5 days a week.	Acceptability and Safety of PAiftME : Mean score of 3.2 (1-to-4 point scale) on the PAfitME Satisfaction Survey Concerning Safety, body weight did not significantly decrease from baseline at weeks 3, 6 and 9 (p>0.05). No falls related, no musculoskeletal events of CTCAE greater than grade 2 occured. Participant engagement = 9.1 +/- 0.9 (1-to10-point scale). Adherence : Participants engaged in exe…	10 participants started the intervention, but 2 dropped out of the study because of family responsibilities (1) or cancer recurrence (1). Our results showed large to moderate effect sizes in the positive direction in CRF, ADL dependence, cardiorespiratory fitness (6MWT), balance (Berg Balance Scale), muscle strength (com- bined grip sum), and left shoulder forward flexion. Pas de gain de force : …
Wang et al., 2021 (Floride, USA)	Pre/post design. Mean age was 63.3 (+/- 8.7) years old. 10 advanced-stage cancer patients. Only 4 completed the study : 1 male / 3 females. 1 breast cancer, 1 head and neck cancer, 1 rectal cancer and 1 melanoma. 100% had stage III cancer.	Pre/post-intervention.	Brief Fatigue Inventory Brief Pain Inventory Hair cortisol (pg/mg) (hair sample) Preferred gait speed (m/s) measured by the time taken to complete the walk at a comfortable pace on a steady path (4m).	Home-based telehealth PAfitME. Personalized exergame prescriptions in PAfitME, delivred through FaceTime calls and home visits.	6 weeks.	Only 4 of the study subjects completed the study (40%). All engaged a mean of 70min/week of exergame activities. Worst fatigue and worse pain scores decreased with medium effect sizes (d=0.6-0.7). Improvement in preferred gait speed had a large effect size (d=0.8). Hair cortisol reduced had a medium effect size (d=0.7).	Conclusion : exergame activities could reduce the worst fatigue, worst pain and biological stress response, but improve objective physical function --> support the use of PAfitME in the management of fatigue and pain in advanced-stage cancer patients. Be cautious, study was sponsor by Barbara Smith FACSM, whose a researcher too.
Tanriverdi et al., 2022 (Turkey) Exclus !!	24 Children - Acute Lymphoblastic Leukemia RCT	RCT	The participants (ALL and healthy siblings) were evaluated for sleep quality with polysomnography and “Children's Sleep Habit Questionnaire” before and after 12 weeks	Nintendo Wii Fit Plus Exercices aérobies	12 weeks, 2X/week - 45min / session	Before intervention, ALL patients (n = 24) and healthy siblings (n = 14) had similar sleep quality in terms of polysomnography and Children's Sleep Habit Questionnaire findings. After intervention, total time asleep (p = 0.023), respiratory disturbance index of hypopnea (p = 0.005), apnea/hypopnea index (p = 0.008), and number of apnea (p = 0.028) statistically significant improved.	Patients with ALL off treatment had similar values of sleep quality with healthy siblings. Novel types of exercises like VRBE have positive effects on sleep disorders in children with ALL and also healthy siblings. Future studies are needed comparing the different types of interventions.
Czech et al., 2022 (Poland)	Breast cancer 16 patientes : 9 ExG (50.59±12.64) / 7 CG (59.55±7.85)	RCT	Quality of sleep (Pittsburgh Sleep Quality Index) Depression and Mental health (Beck Depression Scale ; Mental Adjustment to Cancer Scale) Physical activity (IPAQ)	Virtual Therapeutic Garden VR Goggles + 2 controllers	2 weeks, 7x/week, 15min / session	Significant differences in levels of depression between multiple experiments: F(1.14) = 5.04, p = 0.04, showing that a significant reduction in the severity of depressive symptoms was found in the experimental group after therapy (13.33 vs. 8.11, p = 0.028). In addition, the study group saw a maintenance in the quality of sleep level (p=0.438), with a significant deterioration of these parameters…
Tanriverdi et al., 2023 (Turkey)	5 children with medulloblastoma (14,7,14,7,10) 10.4±3.5yo	Case series	Fit Age (score de fonctionnement de la Wii) Équilibre	Nintendo Wii Fit Plus : soccer heading, ski jumping, penguin slide, ski slalom, balance bubble	12 weeks, 2X/week - 45min / session Supervision	The mean improvement after the intervention in children with medulloblastoma was 16.3% in the CoG and 12.4 years in the Fit Age. These improvements in balance and functional mobility, which would apply to activities of daily living, is important given that balance impairment has a significant impact in the performance of other activities that are part of everyday life, such as walking. The adhere…

## Sheet: Feuil2
Caractéristiques études
	RCT	Single group study	Controlled quasi-experimental study	Qualitative study
Type d'études	8	4	2	1
Refs	1,2,3,5,7,10,11,13	8,12,14,15	4.6	9
	Sains	Entraînement physique	Entraînement mental	Conseils	Aucune
Comparaison	2	5	1	2	5
Refs	4.6	1,2,5,10,11	3	7.13
	Kinect	Wii	Autre
Console utilisée	7	7	1
Refs	2,3,4,5,6,9,13	1,7,8,10,11,12,14	15
	Oui	Non
Supervision	8	7
Refs	1,2,3,4,6,9,11,12	5,7,8,10,13,14,15
Taux d'abandon moyen des interventions avec les JVA	17.58	Aug abandon avec la durée de l'étude (Sajid + Hoffman)
Nombre total participants	Nombre volontaires sains	Nombre patients cancer
366	25	341
Psycho	Fatigue	QoL	Anxiety	Pain	Stress	Fear of movement	Self-efficacy
Outcomes mesurés	6	5	2	3	1	1	1
Refs	4,6,7,8,14,15	2,4,9,11,14	11.12	2,5,15	11	5	8
Physio	Endurance	Force	Fonctionnement physique	Muscle Fatigue	Inflammation	Niveau d'AP	Balance	Amplitude mouvement	Composition corporelle
Outcomes mesurés	5	9	6	1	1	5	2	3	2
Refs	10,11,13,14,15	2,4,5,10,11,12,13,14,15	1,2,3,7,12,13	6	4	7,8,10,11,13	14.15	2,14,15	10.13

## Sheet: Synthèse
Faisabilité (participants/éligibles)			Abandon			% Abandon	Supervision	Mean age	Categorie âge	Gender		Supervision	Durée / séance	Fréquence	Intensité	Durée protocole	Effet strength	Effet physical function	Effet endurance		Jeux
36 / 51	0.705882		6 (16.7%)	16.7		16.7	Oui	54.07	Adulte	F	Atef et al., 2020 (Egypt)	Oui	30	2		4		+			Nintendo
60 / 112	0.535714		2 (6.67%)	6.67		6.67	Oui	48.83	Adulte	F	Basha et al., 2022 (Arabie Saoudite)	Oui		5		8	+	+			Xbox
70 / 310	0.225806		6 (8.6%)	8.6		8.6	Oui	11.81	Ped	Mixte	Benzing et al., 2020 (Switzerland)	Oui	45	3	Faible-modérée	8		=			Xbox
36 / 105	0.342857		10 (18.2%)	18.2		18.2	Non	57.13	Adulte	Mixte	Da Silva Alves et al., 2017, 2018, 2020 (Brazil)	Non	90min/sem	2 à 3		8 à 10	+				Xbox
40 / 67	0.597015		4 (10.0%)	10		10	Oui	50.84	Adulte	F	Feyzioglu et al., 2020 (Turkey)	Oui	45	2		6	+	+			Xbox
38 / 51	0.745098		18/38 (47.4%)	47.4		47.4	Non	61.46	Senior	Mixte	Furtado de Oliveira et al., 2018, 2020 (Brazil)	Non	20-50	2 à 3	Faible-modérée	8 à 10	"+/-"				Nintendo
36 / 47	0.765957		1 (2.8%)	2.8		2.8	Non	7.8	Ped	Mixte	Hamari et al., 2019 (Finland)	Non	30	7		8		=			Nintendo
7/10	0.7		0 (0%)	0		0	Oui	64.6	Senior	Mixte	Hoffman et al., 2013, 2014 (US)	Oui	60	5	Faible	16					Nintendo
NR			0 (0%)	0		0	Non	5.66	Ped	Mixte	Nani et al., 2019 (Greece)	Non	30	3		12					Xbox
19 / 31	0.612903		Semaine 6 = 0 (0%) – Semaine 12 = 6 (31.5%)	31.5		31.5	Oui	77.5	Senior	H	Sajid et al., 2016 (US)	Oui	45	5	Faible-modérée	12	=	=			Nintendo	Effet force :
42/49	0.857143		11 (26.2%)	26.2		26.2	Oui	56	Adulte	Mixte	Schumacher et al., 2017 (Germany)	Oui	30-45	5	Faible-modérée	4	-		+		Nintendo	Pas d'effet du nombre de séances : amélioration avec 5 mais aussi 2-3
NR			7/16 (43.8%)	43.8		43.8	Non	66	Senior	Mixte	Tsuda et al., 2021 (Japan)	Non	20	5	Faible-modérée	23,5 jours	=	=			Nintendo	Protocoles longs : tous + de 6 semaines
NR			5/46 (10.9%)	10.9		10.9	Non	67.6	Senior	H	Villumsen et al., 2020 (Denmark)	Non	60	3		12	=	=	+		Xbox	Durée de 90min/sem minumum
10/85	0.117647		2 (20%)	20	responsabilité familiale, récurrence cancer	20	Non	57.6	Adulte	Mixte	Wang et al., 2019 (Floride, USA)	Non	45min/sem	3 à 5	Faible-modérée	6	=		=		Nintendo	Mais, parfois, protocole long, 3-5 séances/sem d'une durée de 45-60min et pas effet (50,51)
10/60	0.166667		6 (60%)	60		60	Non	63.3	Senior	Mixte	Wang et al., 2021 (Floride, USA)	Non	80min/sem	3 à 5		6	=		+		PAfitME	Les 3 études qui montrent un bénéfice utilisent la Xbox => jeux + sollicitant --> importance du choix des jeux
	0.531058		0	0		0	Oui	50.6	Adulte	F	Czech et al., 2022 (Poland)	Oui	15	7	Faible	2					Virtual Therapeutic Garden
			0	0		0	Oui	10.4	Ped	Mixte	Tanriverdi et al., 2023 (Turkey)	Oui	45	2	Faible	12		+			Nintendo
																						Effet physical function :
																						Durée protocole hétérogène : 4 à 12 semaines
						Étiquettes de lignes	Moyenne de % Abandon															2 séances par semaine sont suffisantes (3 des 4 proposent 2 séances/sem).
						F	8.3425															Durée de la séance de 30-45min
						H	21.2															Intensité faible à modérée : pas de tendance
						Mixte	20.6364
						Total général	17.81
