# Supplementary material for: Effects of Active Video Games in Patients With Cancer: Systematic Review
Source: JMIR Cancer. 2023 May 26;9:e45037. doi: 10.2196/45037 (PMC10257106; doi:10.2196/45037)
Supplement: Multimedia Appendix 3 [file cancer_v9i1e45037_app3.xlsx]

## Sheet: PubMed
Reason	Final	Full-text	Abstract	Title	Title	Authors	Citation	First Author	Journal/Book	Publication Year	Create Date	PMCID	NIHMS ID	DOI
Inclus	Yes			Yes	Virtual Therapy Complementary Prehabilitation of Women Diagnosed with Breast Cancer-A Pilot Study	Czech O, Siewierska K, Krzywińska A, Skórniak J, Maciejczyk A, Matkowski R, Szczepańska-Gieracha J, Malicka I.	Int J Environ Res Public Health. 2022 Dec 30
Study protocol	No			No	Immersive virtual reality fitness games for enhancement of recovery after colorectal surgery: study protocol for a randomised pilot trial	Wolf S, Zanker J, Sommer F, Vlasenko D, Pinto DRM, Hoffmann M, Anthuber M, Schrempf MC.	Pilot Feasibility Stud. 2022 Dec 13
No Cancer	No			No	Effects of modern technology (exergame and virtual reality) assisted rehabilitation vs conventional rehabilitation in patients with Parkinson's disease: a network meta-analysis of randomised controlled trials	Chuang CS, Chen YW, Zeng BY, Hung CM, Tu YK, Tai YC, Wu YC, Hsu CW, Lei WT, Wu SL, Stubbs B, Carvalho AF, Su KP, Chen TY, Tseng PT, Wu MK, Tsai CH.	Physiotherapy. 2022 Dec
No AVGs intervention	No			No	Artificial intelligence in laparoscopic simulation: a promising future for large-scale automated evaluations	Belmar F, Gaete MI, Escalona G, Carnier M, Durán V, Villagrán I, Asbun D, Cortés M, Neyem A, Crovari F, Alseidi A, Varas J.	Surg Endosc. 2022 Oct 3:1-5. doi: 10.1007/s00464-022-09576-1. Online ahead of print.	Belmar F	Surg Endosc	2022	2022-10-03	PMC9529161		10.1007/s00464-022-09576-1
Note	No			Yes	[Evaluation the effectiveness of immersive VR-assisted rehabilitation in a child with chemotherapy-induced neurological complication in acute lymphoblastic leukemia]	Koryakina OV, Moskvina EY, Kovtun OP, Kazaeva AV, Safronov AA.	Zh Nevrol Psikhiatr Im S S Korsakova. 2022
No AVGs intervention	No			No	Examination of Provider and Patient Knowledge, Beliefs, and Preferences in Integrative Oncology at a National Cancer Institute-Designated Comprehensive Cancer Center	Mascaro JS, Catic A, Srivastava M, Diller M, Rana S, Escoffery C, Master V.	Integr Med Rep. 2022 Jun 24
Revue	No			No	Effectiveness of virtual reality in cardiac rehabilitation: A systematic review and meta-analysis of randomized controlled trials	Chen Y, Cao L, Xu Y, Zhu M, Guan B, Ming WK.	Int J Nurs Stud. 2022 Sep
No Cancer	No			No	The impact of different forms of exercise on endothelial progenitor cells in healthy populations	Ferentinos P, Tsakirides C, Swainson M, Davison A, Martyn-St James M, Ispoglou T.	Eur J Appl Physiol. 2022 Jul
No Outcomes	No	Yes	Yes	Yes	Effect of virtual reality-based exercise intervention on sleep quality in children with acute lymphoblastic leukemia and healthy siblings: A randomized controlled trial	Tanriverdi M, Cakir E, Akkoyunlu ME, Cakir FB.	Palliat Support Care. 2022 Aug
No AVGs intervention	No			No	Visual Haptic Feedback for Training of Robotic Suturing	Jourdes F, Valentin B, Allard J, Duriez C, Seeliger B.	Front Robot AI. 2022 Feb 2
Feasibility study	No	No	Maybe	Maybe	SafeSpace: what is the feasibility and acceptability of a codesigned virtual reality intervention, incorporating compassionate mind training, to support people undergoing cancer treatment in a clinical setting?	O'Gara G, Murray L, Georgopoulou S, Anstiss T, Macquarrie A, Wheatstone P, Bellman B, Gilbert P, Steed A, Wiseman T.	BMJ Open. 2022 Feb 10
No AVGs intervention	No		No	Maybe	Virtual reality for management of cancer pain: Study rationale and design	Groninger H, Stewart D, Wesley D, Cowgill J, Mete M.	Contemp Clin Trials Commun. 2022 Jan 20
No Cancer	No		No	Maybe	Factors That Shape Women's Physical Activity: Development of the Reasons to Participate in Physical Activity Scale (RPPAS)	Su Z, McDonnell D, Cheshmehzangi A, Zhu J, Ahmad J, Šegalo S, da Veiga CP.	Healthcare (Basel). 2022 Jan 4
No PA intervention	No	No		Yes	Upper limb rehabilitation system based on virtual reality for breast cancer patients: Development and usability study	Zhou Z, Li J, Wang H, Luan Z, Li Y, Peng X.	PLoS One. 2021 Dec 15
Inclus	Yes	Yes	Yes	Yes	Effect of exercise mode on physical function and quality of life in breast cancer-related lymphedema: a randomized trial	Basha MA, Aboelnour NH, Alsharidah AS, Kamel FH.	Support Care Cancer. 2022 Mar
No PA intervention	No	No		Yes	Virtual Reality in Home Palliative Care: Brief Report on the Effect on Cancer-Related Symptomatology	Moscato S, Sichi V, Giannelli A, Palumbo P, Ostan R, Varani S, Pannuti R, Chiari L.	Front Psychol. 2021 Sep 24
No PA intervention	No		No		A Virtual Smash Room for Venting Frustration or Just Having Fun: Participatory Design of Virtual Environments in Digitally Reinforced Cancer Rehabilitation	Persson J, Clifford D, Wallergård M, Sandén U.	JMIR Rehabil Assist Technol. 2021 Oct 7
No Cancer	No			No	Benefits of VR Physical Exercise on Cognition in Older Adults with and without Mild Cognitive Decline: A Systematic Review of Randomized Controlled Trials	Sakaki K, Nouchi R, Matsuzaki Y, Saito T, Dinet J, Kawashima R.	Healthcare (Basel). 2021 Jul 13
No Cancer	No			No	Repeated Exposure to Illusory Sense of Body Ownership and Agency Over a Moving Virtual Body Improves Executive Functioning and Increases Prefrontal Cortex Activity in the Elderly	Burin D, Kawashima R.	Front Hum Neurosci. 2021 May 31
No Cancer	No			No	Modern Technologies in the Rehabilitation of Patients with Multiple Sclerosis and Their Potential Application in Times of COVID-19	Zasadzka E, Trzmiel T, Pieczyńska A, Hojan K.	Medicina (Kaunas). 2021 May 30
No Cancer	No			No	Bridging the Radiotherapy Education Gap in Africa: Lessons Learnt from the Cape Town Access to Care Training Programme Over the Past 5 Years (2015-2019)	Burger H, Wyrley-Birch B, Joubert N, Trauernicht CJ, Valentim JM, Groll J, Berz S, Vowles N, Parkes J.	J Cancer Educ. 2022 Dec
No Cancer	No			No	Virtual reality-based relaxation for enhancement of perioperative well-being and quality of life: protocol for a randomised pilot trial	Schrempf MC, Petzold JQ, Vachon H, Petersen MA, Gutschon J, Wolf S, Sommer F, Murnauer M, Anthuber M.	BMJ Open. 2021 Apr 7
No Cancer	No			No	Using Body Ownership to Modulate the Motor System in Stroke Patients	Tambone R, Giachero A, Calati M, Molo MT, Burin D, Pyasik M, Cabria F, Pia L.	Psychol Sci. 2021 May
No Cancer	No			No	Definition of a Structured Training Curriculum for Robot-assisted Radical Cystectomy with Intracorporeal Ileal Conduit in Male Patients: A Delphi Consensus Study Led by the ERUS Educational Board	Dell'Oglio P, Turri F, Larcher A, D'Hondt F, Sanchez-Salas R, Bochner B, Palou J, Weston R, Hosseini A, Canda AE, Bjerggaard J, Cacciamani G, Olsen KØ, Gill I, Piechaud T, Artibani W, van Leeuwen PJ, Stenzl A, Kelly J, Dasgupta P, Wijburg C, Collins JW, Desai M, van der Poel HG, Montorsi F, Wiklund P, Mottrie A
Inclus	Yes	Yes	Yes	Yes	The pre-efficacy phase testing for PAfitME™-A behavioral physical activity intervention to manage moderate and severe symptoms among advanced stage cancer patients	Wang HL, Donovan KA, Rajasekhara S, Padhya T, Buck HG, Szalacha L, Chang JM, Brown JD, Smith B.	Res Nurs Health. 2021 Feb
No Cancer	No		No		Effects of Virtual Reality Sessions on the Quality of Life, Happiness, and Functional Fitness among the Older People: A Randomized Controlled Trial from Taiwan	Barsasella D, Liu MF, Malwade S, Galvin CJ, Dhar E, Chang CC, Li YJ, Syed-Abdul S.	Comput Methods Programs Biomed. 2021 Mar
Revue	No			No	Digital and Mobile Technologies to Promote Physical Health Behavior Change and Provide Psychological Support for Patients Undergoing Elective Surgery: Meta-Ethnography and Systematic Review	Robinson A, Oksuz U, Slight R, Slight S, Husband A.	JMIR Mhealth Uhealth. 2020 Dec 1
Inclus	Yes	Yes	Yes	Yes	Effects of Cognitive Training and Exergaming in Pediatric Cancer Survivors-A Randomized Clinical Trial	Benzing V, Spitzhüttl J, Siegwart V, Schmid J, Grotzer M, Heinks T, Roebers CM, Steinlin M, Leibundgut K, Schmidt M, Everts R.	Med Sci Sports Exerc. 2020 Nov
No Cancer	No			No	Transition From a Standard to a Hybrid On-Site and Remote Anatomic Pathology Training Model During the Coronavirus Disease 2019 (COVID-19) Pandemic	Chin KE, Kwon D, Gan Q, Ramalingam PX, Wistuba II, Prieto VG, Aung PP.	Arch Pathol Lab Med. 2021 Jan 1
No Cancer	No			No	Bimanual Fundamentals: Validation of a New Curriculum for Virtual Reality Training of Laparoscopic Skills	van Ginkel MPH, Schijven MP, van Grevenstein WMU, Schreuder HWR.	Surg Innov. 2020 Oct
No Cancer	No			No	Virtual training leads to physical, cognitive and neural benefits in healthy adults	Burin D, Liu Y, Yamaya N, Kawashima R.	Neuroimage. 2020 Nov 15
No Cancer	No			No	Rehabilitation Exergames: Use of Motion Sensing and Machine Learning to Quantify Exercise Performance in Healthy Volunteers	Haghighi Osgouei R, Soulsby D, Bello F.	JMIR Rehabil Assist Technol. 2020 Aug 18
No Cancer	No			No	Applying the Delphi process for development of a hepatopancreaticobiliary robotic surgery training curriculum	Fong Y, Buell JF, Collins J, Martinie J, Bruns C, Tsung A, Clavien PA, Nachmany I, Edwin B, Pratschke J, Solomonov E, Koenigsrainer A, Giulianotti PC.	Surg Endosc. 2020 Oct
Note	No		No	Yes	Re: Home-Based 'Exergaming' Was Safe and Significantly Improved 6-Min Walking Distance in Patients with Prostate Cancer: A Single-Blinded Randomised Controlled Trial	Griebling TL.	J Urol. 2020 Oct
Inclus	Yes	Yes	Yes	Yes	A quasi-randomized clinical trial: virtual reality versus proprioceptive neuromuscular facilitation for postmastectomy lymphedema	Atef D, Elkeblawy MM, El-Sebaie A, Abouelnaga WAI.	J Egypt Natl Canc Inst. 2020 Jun 15
Inclus	Yes	Yes	Yes	Yes	Influence of an Exergaming Training Program on Reducing the Expression of IL-10 and TGF-β in Cancer Patients	da Silva Alves R, Abdalla DR, Iunes DH, Mariano KOP, Borges JBC, Murta EFC, Michelin MA, Carvalho LC.	Games Health J. 2020 Dec
No Cancer	No		No		MyPlate Picks: Development and Initial Evaluation of Feasibility, Acceptability, and Impact of an Educational Exergame to Help Promote Healthy Eating and Physical Activity in Children	Ruggiero L, Seltzer ED, Dufelmeier D, McGee Montoya A, Chebli P.	Games Health J. 2020 Jun
No Cancer	No			No	A case report on intensive, robot-assisted rehabilitation program for brainstem radionecrosis	Tartamella F, Chillura A, Pisano MF, Cacioppo A, Licari S, Caradonna D, Portaro S, Calabrò RS, Bramanti P, Naro A.	Medicine (Baltimore). 2020 Mar
Inclus	Yes	Yes	Yes	Yes	Effect of Exergaming on Muscle Strength, Pain, and Functionality of Shoulders in Cancer Patients	de Oliveira PF, Alves RDS, Iunes DH, de Carvalho JM, Borges JBC, Menezes FDS, Carvalho LC.	Games Health J. 2020 Aug
No Cancer	No			No	Drop-And-Spin Virtual Neighborhood Auditing: Assessing Built Environment for Linkage to Health Studies	Plascak JJ, Rundle AG, Babel RA, Llanos AAM, LaBelle CM, Stroup AM, Mooney SJ.	Am J Prev Med. 2020 Jan
Study protocol	No			No	Study Protocol: Does an Acute Intervention of High-Intensity Physical Exercise Followed by a Brain Training Video Game Have Immediate Effects on Brain Activity of Older People During Stroop Task in fMRI?-A Randomized Controlled Trial With Crossover Design	Himmelmeier RM, Nouchi R, Saito T, Burin D, Wiltfang J, Kawashima R.	Front Aging Neurosci. 2019 Sep 18
No Cancer	No			No	Virtual training leads to real acute physical, cognitive, and neural benefits on healthy adults: study protocol for a randomized controlled trial	Burin D, Yamaya N, Ogitsu R, Kawashima R.	Trials. 2019 Sep 11
No Cancer	No			No	Virtual reality among the elderly: a usefulness and acceptance study from Taiwan	Syed-Abdul S, Malwade S, Nursetyo AA, Sood M, Bhatia M, Barsasella D, Liu MF, Chang CC, Srinivasan K, M R, Li YJ.	BMC Geriatr. 2019 Aug 19
No Cancer	No			No	Prospective Cohort Study of Haptic Virtual Reality Laparoscopic Appendicectomy Learning Curve Trajectory	Brown C, Robinson D, Egan R, Hopkins L, Abdelrahman T, Powell A, Pollitt MJ, Lewis WG.	J Laparoendosc Adv Surg Tech A. 2019 Sep
No Cancer	No			No	Gender differences in the acquisition of suturing skills with the da Vinci surgical system	Chiu HY, Kang YN, Wang WL, Tong YS, Chang SW, Fong TH, Wei PL.	J Formos Med Assoc. 2020 Jan
No AVGs intervention	No			No	Strategies of complementary and integrative therapies in cancer-related pain-attaining exhaustive cancer pain management	Maindet C, Burnod A, Minello C, George B, Allano G, Lemaire A.	Support Care Cancer. 2019 Aug
Inclus	Yes	Yes	Yes	Yes	Home-based 'exergaming' was safe and significantly improved 6-min walking distance in patients with prostate cancer: a single-blinded randomised controlled trial	Villumsen BR, Jorgensen MG, Frystyk J, Hørdam B, Borre M.	BJU Int. 2019 Oct
Revue	No		No		Virtual Reality-Based Exercise with Exergames as Medicine in Different Contexts: A Short Review	Costa MTS, Vieira LP, Barbosa EO, Mendes Oliveira L, Maillot P, Ottero Vaghetti CA, Giovani Carta M, Machado S, Gatica-Rojas V, Monteiro-Junior RS.	Clin Pract Epidemiol Ment Health. 2019 Jan 31
No Cancer	No			No	The value of a 1-day multidisciplinary robot surgery training for novice robot surgeons	Beulens AJW, Brinkman WM, Porte PJ, Meijer RP, van Merriënboer JJG, Van der Poel HG, Wagner C.	J Robot Surg. 2019 Jun
Revue	No			No	The feasibility, acceptability and outcomes of exergaming among individuals with cancer: a systematic review	Tough D, Robinson J, Gowling S, Raby P, Dixon J, Harrison SL.	BMC Cancer. 2018 Nov 21
Inclus	Yes	Yes	Yes	Yes	Effects of Exergaming in Cancer Related Fatigue in the Quality of Life and Electromyography of the Middle Deltoid of People with Cancer in Treatment: A Controlled Trial	Oliveira PF, Iunes DH, Alves RS, Carvalho JM, Menezes FS, Carvalho LC.	Asian Pac J Cancer Prev. 2018 Sep 26
Mathematic model	No	No		Yes	Repeated Measures Models Applied to Cancer Patients Treated with Exergames	Miranda IPH, Nogueira DA, Martins NS, Alves RS, Carvalho LC.	Asian Pac J Cancer Prev. 2018 Aug 24
No AVGs intervention	No			No	Evidence-based guidelines for physiotherapy management of patients with multiple myeloma: study protocol	Jeevanantham D, Rajendran V, Tremblay L, Larivière C, Knight A.	Syst Rev. 2018 Aug 16
No Cancer	No			No	Internet Versus Virtual Reality Settings for Genomics Information Provision	Persky S, Kistler WD, Klein WMP, Ferrer RA.	Cyberpsychol Behav Soc Netw. 2019 Jan
No Cancer	No	No	No		Effects of home-based exergaming on child social cognition and subsequent prediction of behavior	Rhodes RE, Kaos MD, Beauchamp MR, Bursick SK, Latimer-Cheung AE, Hernandez H, Warburton DER, Ye Z, Nicholas Graham TC.	Scand J Med Sci Sports. 2018 Oct
No Cancer	No			No	Establishing objective benchmarks in robotic virtual reality simulation at the level of a competent surgeon using the RobotiX Mentor simulator	Watkinson W, Raison N, Abe T, Harrison P, Khan S, Van der Poel H, Dasgupta P, Ahmed K.	Postgrad Med J. 2018 May
Inclus	Yes	Yes	Yes	Yes	A Behavioral Physical Activity Intervention to Manage Moderate and Severe Fatigue Among Head and Neck Cancer Patients-Pre-efficacy Study in the National Institutes of Health ORBIT Model	Wang HL, McMillan SC, Vijayakumar N, McDonald S, Huang LT, Gwede C, Padhya T, Russell J, Vondruska K, Buck HG, Huang Y, Visovsky C.	Cancer Nurs. 2019 Jan/Feb
No Cancer	No			No	Outcomes from the Delphi process of the Thoracic Robotic Curriculum Development Committee	Veronesi G, Dorn P, Dunning J, Cardillo G, Schmid RA, Collins J, Baste JM, Limmer S, Shahin GMM, Egberts JH, Pardolesi A, Meacci E, Stamenkovic S, Casali G, Rueckert JC, Taurchini M, Santelmo N, Melfi F, Toker A.	Eur J Cardiothorac Surg. 2018 Jun 1
Study protocol	No	No	Yes	Yes	The Brainfit study: efficacy of cognitive training and exergaming in pediatric cancer survivors - a randomized controlled trial	Benzing V, Eggenberger N, Spitzhüttl J, Siegwart V, Pastore-Wapp M, Kiefer C, Slavova N, Grotzer M, Heinks T, Schmidt M, Conzelmann A, Steinlin M, Everts R, Leibundgut K.	BMC Cancer. 2018 Jan 3
Cancer survivor	No	No			Exergame Grading Scheme: Concept Development and Preliminary Psychometric Evaluations in Cancer Survivors	Wang HL, Liu CJ, Kilpatrick M, Jim H, McMillan S, Vijayakumar N, McDonald S, Padhya T, Russell J, Vondruska K, Visovsky C.	Rehabil Res Pract. 2017
No Cancer	No			No	Why the public health sector couldn't create Pokémon Go	Freeman B, Chau J, Mihrshahi S.	Public Health Res Pract. 2017 Jul 26
Inclus	Yes	Yes	Yes	Yes	Influence of Exergaming on the Perception of Cancer-Related Fatigue	da Silva Alves R, Iunes DH, Pereira IC, Borges JBC, Nogueira DA, Silva AM, Lobato DFM, Carvalho LC.	Games Health J. 2017 Apr
No Cancer	No			No	Competency based training in robotic surgery: benchmark scores for virtual reality robotic simulation	Raison N, Ahmed K, Fossati N, Buffi N, Mottrie A, Dasgupta P, Van Der Poel H.	BJU Int. 2017 May
No Cancer	No			No	Teaching Cancer Patients the Value of Correct Positioning During Radiotherapy Using Visual Aids and Practical Exercises	Hansen H, Nielsen BK, Boejen A, Vestergaard A.	J Cancer Educ. 2018 Jun
No Cancer	No			No	Promoting physical activity with a school-based dance mat exergaming intervention: qualitative findings from a natural experiment	Burges Watson D, Adams J, Azevedo LB, Haighton C.	BMC Public Health. 2016 Jul 20
No Cancer	No			No	Three-dimensional virtual navigation versus conventional image guidance: A randomized controlled trial	Dixon BJ, Chan H, Daly MJ, Qiu J, Vescan A, Witterick IJ, Irish JC.	Laryngoscope. 2016 Jul
Revue	No	Yes	Yes	Yes	Merging technology and clinical research for optimized post-surgical rehabilitation of lung cancer patients	Hoffman AJ, Brintnall RA, Cooper J.	Ann Transl Med. 2016 Jan
Inclus	Yes	Yes	Yes	Yes	A Feasibility Study of Virtual Reality Exercise in Elderly Patients with Hematologic Malignancies Receiving Chemotherapy	Tsuda K, Sudo K, Goto G, Takai M, Itokawa T, Isshiki T, Takei N, Tanimoto T, Komatsu T.	Intern Med. 2016
No AVGs intervention	No			No	Urology residents experience comparable workload profiles when performing live porcine nephrectomies and robotic surgery virtual reality training modules	Mouraviev V, Klein M, Schommer E, Thiel DD, Samavedi S, Kumar A, Leveillee RJ, Thomas R, Pow-Sang JM, Su LM, Mui E, Smith R, Patel V.	J Robot Surg. 2016 Mar
No Cancer	No			No	Recommendations for the Optimal Design of Exergame Interventions for Persons with Disabilities: Challenges, Best Practices, and Future Research	Wiemeyer J, Deutsch J, Malone LA, Rowland JL, Swartz MC, Xiong J, Zhang FF.	Games Health J. 2015 Feb
No Cancer	No			No	Virtual reality suturing task as an objective test for robotic experience assessment	Liss MA, Kane CJ, Chen T, Baumgartner J, Derweesh IH.	BMC Urol. 2015 Jul 3
No Cancer	No			No	The effect of dance mat exergaming systems on physical activity and health-related outcomes in secondary schools: results from a natural experiment	Azevedo LB, Burges Watson D, Haighton C, Adams J.	BMC Public Health. 2014 Sep 12
No Cancer	No			No	Virtual reality surgical simulators- a prerequisite for robotic surgery	Rajanbabu A, Drudi L, Lau S, Press JZ, Gotlieb WH.	Indian J Surg Oncol. 2014 Jun
No Cancer	No			No	Endovascular repair of ruptured abdominal aortic aneurysm: technical and team training in an immersive virtual reality environment	Rudarakanchana N, Van Herzeele I, Bicknell CD, Riga CV, Rolls A, Cheshire NJ, Hamady MS.	Cardiovasc Intervent Radiol. 2014 Aug
No Cancer	No			No	Augmenting breath regulation using a mobile driven virtual reality therapy framework	Abushakra A, Faezipour M.	IEEE J Biomed Health Inform. 2014 May
Inclus	Yes	Yes	Yes	Yes	Virtual reality bringing a new reality to postthoracotomy lung cancer patients via a home-based exercise intervention targeting fatigue while undergoing adjuvant treatment	Hoffman AJ, Brintnall RA, Brown JK, von Eye A, Jones LW, Alderink G, Ritz-Holland D, Enter M, Patzelt LH, VanOtteren GM.	Cancer Nurs. 2014 Jan-Feb
Inclus	Yes	Yes	Yes	Yes	Too sick not to exercise: using a 6-week, home-based exercise intervention for cancer-related fatigue self-management for postsurgical non-small cell lung cancer patients	Hoffman AJ, Brintnall RA, Brown JK, Eye Av, Jones LW, Alderink G, Ritz-Holland D, Enter M, Patzelt LH, Vanotteren GM.	Cancer Nurs. 2013 May-Jun
No Cancer	No			No	Acquisition of fundamental laparoscopic skills: is a box really as good as a virtual reality trainer?	Vitish-Sharma P, Knowles J, Patel B.	Int J Surg. 2011
No AVGs intervention	No			No	[Virtual colonoscopy is now reality]	Pedersen BG, Achiam MP, Arnesen RB.	Ugeskr Laeger. 2005 Oct 31
Inclus	14
Exclus	65
Raisons exclusion titre-abstract	Nombre
No AVGs intervention	8
No Cancer	40
Revue	5
Study protocol	3
Doublon	1
Feasibility Study	1
No PA intervention	3
No Outcomes	1	Pas les outcomes d'intérêt : seulement qualité du sommeil
Raisons exclusion full text	Nombre
Mathematic model	1
Cancer survivors	1
Study protocol	1
Note	1

## Sheet: MEDLINE+SportDiscuss
Reason	Final	Full-text	Abstract	Title	Article Title	Author
Doublon	No				A Behavioral Physical Activity Intervention to Manage Moderate and Severe Fatigue Among Head and Neck Cancer Patients-Pre-efficacy Study in the National Institutes of Health ORBIT Model.	Wang HL
No AVGs intervention	No	No			A nationally representative study of aerobic activity and strength training in older cancer survivors and their psychological distress and sleep difficulties.	Zhang J
Doublon	No				Effect of Exergaming on Muscle Strength	Pain
Cancer Survivors	No		No	No	Effects of Activity Tracker-Based Counselling and Live-Web Exercise on Breast Cancer Survivors during Italy COVID-19 Lockdown.	Blasio, Andrea Di
Doublon	No				Effects of Cognitive Training and Exergaming in Pediatric Cancer Survivors-A Randomized Clinical Trial.	Benzing V
Doublon	No				Effects of Cognitive Training and Exergaming in Pediatric Cancer Survivors—A Randomized Clinical Trial.	BENZING, VALENTIN
Doublon	No				Effects of Exergaming in Cancer Related Fatigue in the Quality of Life and Electromyography of the Middle Deltoid of People with Cancer in Treatment: A Controlled Trial	Oliveira PF
Revue	No				Effects of virtual reality on physical	cognitive
Doublon	No				Exergame Grading Scheme: Concept Development and Preliminary Psychometric Evaluations in Cancer Survivors.	Wang HL
Doublon	No				Home-based 'exergaming' was safe and significantly improved 6-min walking distance in patients with prostate cancer: a single-blinded randomised controlled trial.	Villumsen BR
Doublon	No				Influence of an Exergaming Training Program on Reducing the Expression of IL-10 and TGF-β in Cancer Patients.	da Silva Alves R
Doublon	No				Influence of Exergaming on the Perception of Cancer-Related Fatigue.	da Silva Alves R
Doublon	No				Interventions for Improving Body Composition in Men with Prostate Cancer: A Systematic Review and Network Meta-analysis.	Lopez P
Doublon	No				Re: Home-Based 'Exergaming' Was Safe and Significantly Improved 6-Min Walking Distance in Patients with Prostate Cancer: A Single-Blinded Randomised Controlled Trial.	Griebling TL
Doublon	No				Repeated Measures Models Applied to Cancer Patients Treated with Exergames	Miranda IPH
Not available	No	Yes	Yes	Yes	Symptoms	Biological Stress Response
Doublon	No				The Brainfit study: efficacy of cognitive training and exergaming in pediatric cancer survivors - a randomized controlled trial.	Benzing V
Doublon	No				The feasibility	acceptability and outcomes of exergaming among individuals with cancer: a systematic review.
Doublon	No				The pre-efficacy phase testing for PAfitME™-A behavioral physical activity intervention to manage moderate and severe symptoms among advanced stage cancer patients.	Wang HL
Feasibility Study	No	No	Yes	Yes	Upper limb rehabilitation system based on virtual reality for breast cancer patients: Development and usability study.	Zhou Z
Revue	No				Use of active video games with or without videoconferencing on health outcomes in adolescent and young adult cancer survivors: a systematic review.	Christopherson U
Autre base de données / Biblio
Inclus	Yes	Yes	Yes	Yes	Efficacy of a virtual reality-based intervention in children with medulloblastoma: case seriesEficacia de una intervención basada en realidad virtual en niños con meduloblastoma: serie de casos	Tanriver
Inclus	Yes	Yes	Yes	Yes	Hamari, L., Järvelä, L. S., Lähteenmäki, P. M., Arola, M., Axelin, A., Vahlberg, T., & Salanterä, S. (2019). The effect of an active video game intervention on physical activity, motor performance, and fatigue in children with cancer: a randomized controlled trial. BMC research notes, 12(1), 784. https://doi.org/10.1186/s13104-019-4821-z
Inclus	Yes	Yes	Yes	Yes	Sajid S, Dale W, Mustian K, Kotwal A, Heckler C, Porto M, Fung C, Mohile S. Novel physical activity interventions for older patients with prostate cancer on hormone therapy: a pilot randomized study. J Geriatr Oncol. 2016;7(2): 71–80.	Hamari, L., Järvelä, L. S., Lähteenmäki, P. M., Arola, M., Axelin, A., Vahlberg, T., & Salanterä, S. (2019). The effect of an active video game intervention on physical activity, motor performance, and fatigue in children with cancer: a randomized controlled trial. BMC research notes, 12(1), 784. https://doi.org/10.1186/s13104-019-4821-z
Cancer survivors	No	No	No	Yes	House G, Burdea G, Grampurohit N, Polistico K, Roll D, Damiani F, Hundal J, Demesmin D. A feasibility study to determine the benefits of upper extremity virtual rehabilitation therapy for coping with chronic pain post- cancer surgery. Br J Pain. 2016;10(4):186–97.	Sajid S, Dale W, Mustian K, Kotwal A, Heckler C, Porto M, Fung C, Mohile S. Novel physical activity interventions for older patients with prostate cancer on hormone therapy: a pilot randomized study. J Geriatr Oncol. 2016;7(2): 71–80.
Inclus	Yes	Yes	Yes	Yes	Schumacher, 2017	House G, Burdea G, Grampurohit N, Polistico K, Roll D, Damiani F, Hundal J, Demesmin D. A feasibility study to determine the benefits of upper extremity virtual rehabilitation therapy for coping with chronic pain post- cancer surgery. Br J Pain. 2016;10(4):186–97.
Inclus	Yes	Yes	Yes	Yes	Feyzioğlu, Ö., Dinçer, S., Akan, A., & Algun, Z. C. (2020). Is Xbox 360 Kinect-based virtual reality training as effective as standard physiotherapy in patients undergoing breast cancer surgery?. Supportive care in cancer : official journal of the Multinational Association of Supportive Care in Cancer, 28(9), 4295–4303. https://doi.org/10.1007/s00520-019-05287-x	Schumacher, 2017
Inclus	Yes	Yes	Yes	Yes	Ricardo da Silva Alves, Denise Hollanda Iunes, Jovana Maria de Carvalho, Flávia da Silva Menezes, Andréia Maria Silva, Juliana Bassalobre Carvalho Borges, and Leonardo César Carvalho.Games for Health Journal.Dec 2018.385-392.http://doi.org/10.1089/g4h.2017.0174
Inclus	6
Exclus	22
Raisons exclusion titre-abstract	Nombre			Total articles:
Doublon	15			1016
Revue	2
Cancer survivors	2
No AVGs intervention	1
Raisons exclusion full text	Nombre
Not available	1
Feasibility study	1

## Sheet: Google Scholar
Google Scholar (10/02/23 - 11h)		909 articles		Chronologie de la sélection			Raisons	Exclusion titre	Exclusion full text	Inclusion	1
https://scholar.google.com/scholar?q=exergames+and+cancer+and+exercise&hl=fr&lr=lang_en%7Clang_fr&num=20&as_sdt=0&as_rr=1	Titre+Abstrat	Full Text		1	Cancer patients		Doublon	0
Though	Revue			2	AVGs		No Cancer	768	0
Costa	Revue			3	Étude clinique		Revue	100	1
Sween	Revue			4	Effets physiques / psychologiques		No AVGs intervention	34	0
Silva, 2021	Revue						No PA intervention	5
Fernandes	Revue
Nani	Inclus
Viana	Revue							907
Kappen	No Cancer
Lu	No Cancer
Benzing	No Cancer
Kari	No Cancer
Hochsmann	No Cancer
Zhao	No Cancer
Knols	No Cancer
Lyons	No Cancer
Zeng	No Cancer
Barros	No Cancer
Williams	No Cancer
Bargen	Revue
Kifonidis	No Cancer
Kari	Revue
Henrique	No Cancer
Khan	No Cancer
Medeiros	No Cancer
Andrade	No Cancer
Drazich	No Cancer
Gao	Revue
Fernandes	No Cancer
Noviana	No Cancer
Vandoni	No Cancer
Li	No Cancer
Capozzi	No AVGs intervention
Wang	No Cancer
Maaal	No Cancer
Rosly	No Cancer
Stojan	No Cancer
Elliot	Revue	Revue
Ito	Revue
Rizzo	No Cancer
Kaushal	No Cancer
Afonso	No Cancer
Bernal	No AVGs intervention
Hudson	No Cancer
Logan	Revue
Sheikhhoseini	No Cancer
Christoperson	Revue
Khan	No Cancer
Papastergjou	Revue
Dobbie	No Cancer
Klos	No Cancer
Sanchez-Martinez	No Cancer
Chtourou	No Cancer
Lynch	Revue
Ditchburn	No Cancer
Carmo	No Cancer
Condon	No Cancer
Warren	No AVGs intervention
Kurt	Revue
Maillot	No Cancer
Pergolotti	No AVGs intervention
Weller	Revue
Esmaeilzadeh	Revue
Boccalandro	No Cancer
Hao	Revue
Fukushima	Revue
Carmen	No AVGs intervention
Hu	No Cancer
Bossen	Revue
Albergoni	Revue
Zhang	Revue
Calcaterra	No Cancer
Anzeneder	No AVGs intervention
Barnes	No AVGs intervention
Hung	No Cancer
Tate	No Cancer
Biddiss	Revue
Tabak	Revue
Biswas	No AVGs intervention
Asadzadeh	Revue
Bentlage	No Cancer
Maugeri	No Cancer
Wittkopf	Revue
Butler	No Cancer
Baranowski	No Cancer
Morales-Rodriguez	Revue
Maillot	No Cancer
Abd-Alrazaq	No Cancer
Wiemeyer	No Cancer
Simpson	No Cancer
Shao	No AVGs intervention
Abd-Alrazaq	No Cancer
Mathew	Revue
Boulos	Revue
Erickson	No Cancer
Rahmani	Revue
Avancini	No AVGs intervention
Lancioni	Revue
Sleight	Revue
Wilson	No AVGs intervention
Calvo-Schimmel	Revue
Toohey	Revue
Maden	No Cancer
Ekker	No Cancer
Klimova	No Cancer
Sieczkowska	No Cancer
Barone	No AVGs intervention
Oliver	Revue
Morales-Rodriguez	No AVGs intervention
Abd-Alrazaq	Revue
Torregrosa	No AVGs intervention
Bruggers	No Cancer
Alotaibi	No Cancer
Okorodudu	No Cancer
Swindle	No Cancer
Dahhan	No Cancer
Melillo	Revue	survivants de cancer
Abd-Alrazaq	No Cancer
Fletcher	No AVGs intervention
Steiner	No Cancer
Marker	Revue
Abd-Alrazaq	Revue
Thompson	No AVGs intervention
Schoeppe	Revue
Kline	No AVGs intervention
Thomas	Revue
Ng	Revue
Stockwell	No Cancer
Collado-Mateo	No AVGs intervention
Rizal	No Cancer
Radhakrishnan	No Cancer
Macera	Revue
Rodrigues	No AVGs intervention
Ma	No AVGs intervention
Peng	No Cancer
Maneri	No Cancer
Tariq	No Cancer
Parke	No AVGs intervention
Lacorte	No Cancer
Hutchesson	No Cancer
Gal	No Cancer
Rosenberg	No Cancer
Aldenaini	No Cancer
Olorunyomi	No Cancer
Graf	No Cancer
NHP Schools	No Cancer
Franklin	No Cancer
Rodrigues	No Cancer
Vaccaro	Revue
Kim	No Cancer
Dhir	No Cancer
Sheikh	No Cancer
Tremblay	No AVGs intervention
Wang	No Cancer
Stone	No AVGs intervention
Vancini	No Cancer
Xu	Revue
Vancini	No Cancer
Brepohl	Revue
Vaccaro	No Cancer
Alotaibi	No Cancer
Ai	No Cancer
Staiano	Revue
Obrero-Gaitan	Revue	New techno sur K sein
Cieslik	No Cancer
Yen	No Cancer
Marquez	Revue
Debon	Revue
Mazeas	Revue
Kohli	Revue
He	Revue
Altamimi	No Cancer
Abo	Revue
Pereira	No Cancer
Rodrigues	No Cancer
Zheng	No AVGs intervention
Brislane	Revue
Clements	No Cancer
De Santi	No AVGs intervention
Koenders	No Cancer
Chaabene	Revue
Triantafyllidis	Revue
Christianson	No AVGs intervention
Zasadzka	Revue
Simmich	No Cancer
Wu	No AVGs intervention
Mohananey	No AVGs intervention
Dogra	Revue
Brawley	No Cancer
Emberson	Revue
Theng	Revue
LaPlante	Revue
Lu	Revue
Cuevas-Lara	Revue
Condello	No Cancer
Primack	Revue
Bergevi	No Cancer
Murillo-Garcia	No Cancer
Tao	No Cancer
Lange	No PA intervention
Knols	Revue
Perski	No Cancer
Pawassar	No Cancer
Shields	No Cancer
Page	No Cancer
Chakravarthy	No Cancer
Pallavicini	Revue
Kaufman	No Cancer
Aldenaini	Revue
Netz	No Cancer
Chen	No Cancer
Giunti	Revue
Prot	No Cancer
Sun	No Cancer
Elavsky	No Cancer
Cajita	No Cancer
Liu	No Cancer
Clarkson	Revue
Raipure	No Cancer
Mendoza	No Cancer
Hamasaki	No Cancer
Zeng	No Cancer
Bozdarov	No Cancer
Chen	No Cancer
McGarrigle	No Cancer
Brickwood	No Cancer
Seo	No Cancer
Roberts	No Cancer
Perracini	No Cancer
Sukkowski	No Cancer
Barudin-Carreiro	No Cancer
Jimenez-Munoz	No Cancer
Aldenaini	No Cancer
Harris	No Cancer
Jofre	No Cancer
Voss	No Cancer
Agbangla	No Cancer
Dias	No Cancer
Mclaughlin	No Cancer
Song	No Cancer
Worku	No Cancer
Schwarz	No Cancer
Aldenaini	No Cancer
Zasadzka	No Cancer
Jones	No Cancer
Lee	No Cancer
Abd Majid	Revue
Kracht	No Cancer
Kim	No Cancer
Kraaijkamp	No Cancer
Fien	No Cancer
Gaudet-Blavignac	No Cancer
Clarkson	Revue
Laranjo	No Cancer
Lange	No Cancer
Muller	No Cancer
De Angelis	No Cancer
Paquier	No Cancer
Bashir	No Cancer
Meng	No Cancer
Al-Sinani	No Cancer
Tremblay	No Cancer
Bermejo-Cantarero	No Cancer
Saunders	No Cancer
Kharrazi	No Cancer
Gravina	No Cancer
Brasure	No Cancer
Perez-Gisbert	No Cancer
Triantafyllidis	No Cancer
Silver	No Cancer
Lam	No Cancer
Comeras-Chueca	No Cancer
Mazeas	No Cancer
Donison	No Cancer
Feter	No Cancer
Vieira	No Cancer
LeMay	No Cancer
Brown	Revue
Choi	No Cancer
Chen	No Cancer
Di Liegro	No Cancer
McCallum	No Cancer
Li	Revue
Penn	No Cancer
Van de Kop	No Cancer
Augestad	No Cancer
Ludolph	No Cancer
Yu	No Cancer
Carneiro	Revue
Kramer	No Cancer
Gumaa	No Cancer
Johnson	No Cancer
Li	No Cancer
Bridgen	Revue
Di Lorito	No Cancer
Abd-Alrazaq	No Cancer
Voisin	No Cancer
Cadore	No Cancer
Teixeira	No Cancer
Lee	No Cancer
Nyawo	Revue
Vajawat	No Cancer
Cardona	No Cancer
Elgert	No Cancer
Vasquez-Araneda	No Cancer
Warburton	No Cancer
Gava	No Cancer
Damen	No Cancer
Zhang	No Cancer
Koivisto	No Cancer
De Asteasu	No Cancer
Safaei	No Cancer
Ren	Revue
Tao	No Cancer
Tripette	No Cancer
Dietrich	No Cancer
Solis-Navarro	No Cancer
Qi	No Cancer
Buckingham	No Cancer
Qi	No Cancer
Buckingham	No Cancer
Qi	No Cancer
Wender	No Cancer
Win	No Cancer
Durand	No Cancer
Jacob Rodrigues	No Cancer
Lasiter	No Cancer
Evmenenko	No Cancer
McCarthy	No AVGs intervention
Wang	Revue
Shaw	No Cancer
Bohm	No Cancer
Reineke	No Cancer
Saragih	No Cancer
Tuena	No Cancer
Terry	No Cancer
Gao	No Cancer
Sakaki	No Cancer
Cigarroa	No Cancer
Hartley	No Cancer
Gutierrez-Espinoza	No Cancer
Tyson	No Cancer
Bustamante	No Cancer
Teixeira	No Cancer
Milne-Ives	No Cancer
Petersen	No Cancer
Nishchyk	No Cancer
Sarvari	No Cancer
Marcra	No Cancer
Buckley	No Cancer
Lindsay	No Cancer
Banna	No Cancer
Chen	No Cancer
Liao	No Cancer
Kutukcu	No Cancer
Yilmaz	No Cancer
Sheeran	No Cancer
Knight	No Cancer
Winnige	No AVGs intervention
Fernandes	Revue
Oberlin	No Cancer
John	No Cancer
Lippi	Revue
Yao	No Cancer
Haaranen	No Cancer
Najafi	No Cancer
Fleg	No Cancer
Marston	No Cancer
Mubyarto	No Cancer
Farioli-Vecchioli	No Cancer
Yang	No Cancer
Syamsudin	No Cancer
Lopez-Nieves	No Cancer
Vasquez	Revue
Tonga	Revue
Choma	No Cancer
Cuevas	No Cancer
Harangi-Rakos	No Cancer
De Sa	No AVGs intervention
Fallahzadeh	No Cancer
Chen	No Cancer
Staurowsky	No Cancer
Aboushanab	No Cancer
Van der Lubbe	No Cancer
Kassim	No Cancer
Amaral	No Cancer
Zhang	No Cancer
Palmer	No Cancer
Edwards	No Cancer
Narme	No Cancer
Sridevi	No Cancer
Morgan	No Cancer
Wong	No Cancer
Buchanan	No Cancer
Crotty	No Cancer
Fari	No Cancer
Perez	No Cancer
Hecksteden	No Cancer
McLaughlin	No Cancer
Vieira	Revue
Tom	No Cancer
Tiozzo	No Cancer
Kowal	No Cancer
Chen	No Cancer
Hung	No Cancer
Tuena	No Cancer
Lu	No Cancer
Zangirolami	No Cancer
Achterberg	No Cancer
Van Ommen	No Cancer
Christiansen	No Cancer
Smith	No Cancer
Silva	No Cancer
Bordeleau	No Cancer
Constantin	No Cancer
Speer	No Cancer
LeBlanc	No Cancer
Knoll	No Cancer
Kay	No Cancer
Manettas	No AVGs intervention
Katz	No Cancer
Podolski	No Cancer
McEachan	No Cancer
Chow	Revue
Pater	No Cancer
Tori	No Cancer
Kelley	No Cancer
Sikandar	No Cancer
Mohammed	No AVGs intervention
Aron	No Cancer
Azevedo	No Cancer
Brady	No Cancer
Smith	No Cancer
Olufuwa	No Cancer
Reychler	Revue
Jopowicz	No Cancer
Time	No Cancer
Pfeiffer	No Cancer
Gottgens	No Cancer
Yen	No Cancer
Araque-Martinez	No Cancer
Tan	No Cancer
Paulino	No Cancer
Bhatla	No Cancer
Shahab	No Cancer
Emm-Collison	No Cancer
Magana	No Cancer
Lau	Revue
Bobrowski	No Cancer
Roberts	No Cancer
Wald	No Cancer
Tegegne	No Cancer
Van Der Kruk	No Cancer
Dagenais	No Cancer
Jenkins	No Cancer
Blaga	No Cancer
Walsh	No Cancer
O'Gorman	No Cancer
Gismero Serra	No Cancer
Felipe	No Cancer
Ferrer-Uris	No Cancer
Zhang	No Cancer
Ballenger	No Cancer
Simor	No Cancer
Hechinger	No Cancer
Alexander	No Cancer
Sheeran	No Cancer
Sue	No Cancer
Truong	No Cancer
Ambros-Antemate	No Cancer
Ferrara	No Cancer
Rozga	No Cancer
Narsakka	No Cancer
Radovic	No Cancer
Antezana	No Cancer
Kreczkowska	No Cancer
Gaemelke	No Cancer
Fuente-Vidal	No Cancer
Li	No Cancer
Hale	No Cancer
Rajkumar	No Cancer
Boulos	No Cancer
Marston	No Cancer
Liu	Revue
Goudman	No Cancer
Klimova	No Cancer
Keep	No Cancer
Khan	No Cancer
Andrieu	No Cancer
Kim	No Cancer
Monedero	No Cancer
Sardi	No Cancer
Afridi	No Cancer
Evans	No Cancer
Gold	No Cancer
Sawa	No Cancer
Doherty	No Cancer
Aggarwal	No Cancer
Burke	No Cancer
Courbet	No Cancer
Liang	No Cancer
Gaspar	No Cancer
Brown	No Cancer
De Bartolo	No Cancer
Tortella	No Cancer
Mohadis	No Cancer
Rodriguez-Castillejo	No Cancer
Naqvi	No Cancer
Annesi	No Cancer
Tokgoz	Revue
Bidonde	No Cancer
Ollevier	No Cancer
Abboud	No Cancer
Gal	No Cancer
Parisod	No Cancer
Ockene	No Cancer
Valdes-Badilla	No Cancer
Mendes	No Cancer
Sharma	No Cancer
Campbell	No Cancer
Lupton	No Cancer
Araque-Martinez	No Cancer
Kong	No Cancer
Gass	No Cancer
Puzio	No Cancer
Lewis	No Cancer
Ahmadpour	No PA intervention
Vlahu-Gjorgievska	No Cancer
Langarizadeh	No Cancer
Shah	No Cancer
Romance	No Cancer
Ostrowska	No Cancer
Teixeira	No Cancer
Hamid	No Cancer
Moores	No Cancer
Chan	No Cancer
Gordt	No Cancer
Cancela	No Cancer
Antonucci	No Cancer
NGC UK	No Cancer
Fuller	No Cancer
Wu	No Cancer
Sousa	No Cancer
Wang	No Cancer
Thoits	No Cancer
Backonja	No Cancer
Albornoz-Guerrero	No Cancer
Shin	No Cancer
Whyte	No Cancer
Mansfield	No Cancer
Zhou	No Cancer
Vyas	No Cancer
Pang	No Cancer
Wortley	No Cancer
Glare	No Cancer
Quick	No Cancer
Lancere	No Cancer
Mazeas	No Cancer
Livitckaia	No Cancer
Yan	No Cancer
Wirderhold	No Cancer
DeSmet	No Cancer
Mendes	No Cancer
Garell	Revue
Solomon	No Cancer
Yau	No Cancer
Mohr	No Cancer
Li	No Cancer
Noble	No Cancer
O'Grady	Revue
Ilg	No Cancer
Lacroix	No Cancer
Bhardwaj	No Cancer
Cavanagh	No Cancer
Ndulue	No Cancer
Santos	No Cancer
Forsyth	No Cancer
Wang	No Cancer
Li	No Cancer
Lancere	No Cancer
Hu	No Cancer
Chan	No Cancer
Yue	No Cancer
Park	No Cancer
Engelen	No Cancer
John	No Cancer
De Santis	No Cancer
Zhou	No Cancer
Michael	No Cancer
Georgakopoulos	No Cancer
Yfantidou	No Cancer
Marziniak	No Cancer
Klaic	No Cancer
Bettio	No Cancer
Abd-Alrazaq	Revue
Tremblay	No Cancer
Randolph	No Cancer
Hooper	No Cancer
Wei	No Cancer
Hu	No AVGs intervention
Straker	No Cancer
Ibrahim	No Cancer
Ramchand	No Cancer
Dove	No Cancer
De Luca	No Cancer
Soderlund	No Cancer
Da Gama	No Cancer
Selkoe	No Cancer
Taylor	No Cancer
Ferreira-Brito	No Cancer
Ahmad Ainuddin	No Cancer
Zak	No Cancer
Warsinky	No Cancer
Hammady	No Cancer
Kouvari	No Cancer
Vitale	No Cancer
Aguilar-Lazcano	No Cancer
Roecklein	No Cancer
Ballesteros	No Cancer
Bracco	No Cancer
Krefis	No Cancer
Yang	No Cancer
Mazeas	No Cancer
Yang	No Cancer
Shin	No Cancer
Coley	No Cancer
Sivaramakrishnan	No Cancer
Gandini	No Cancer
Scricciolo	No Cancer
Stepanovic	No Cancer
Damasevicius	Revue
Kadir	No Cancer
Austin	No PA intervention
Canning	No Cancer
Mohamed	No Cancer
Gualtierotti	No Cancer
Ali	No Cancer
Georgakopoulos	No Cancer
Lu	No Cancer
Aguiar	No Cancer
Bhochhibhoya	No Cancer
Fitzgerald	No Cancer
Reid	No Cancer
Hamacher	No PA intervention
Yuan	No Cancer
Grimm	No Cancer
Perez	No Cancer
Fox	No Cancer
Tyson	No Cancer
Li	No Cancer
Soltani	No Cancer
Suleiman-Martos	No Cancer
Moulalei	No Cancer
Oudman	No Cancer
Ortolan	No Cancer
Shaw	No Cancer
Ekelund	No Cancer
Hilty	No Cancer
Wu	No Cancer
Van Opstal	No Cancer
Quazi	No Cancer
Brandao	No Cancer
Antunes	No Cancer
Stephenson	No Cancer
Tadic	No Cancer
Tannenbaum	No Cancer
Matthie	No Cancer
Ahmadpour	No Cancer
Cetateanu	No Cancer
Hoeg	No Cancer
Arora	No Cancer
Flynn	No Cancer
Liotta	No Cancer
Hertel	No Cancer
Fiani	No Cancer
Reuter	No Cancer
Masterson Creber	No Cancer
Oh-Park	No Cancer
Philip	Revue
Dimaguila	No Cancer
Pardue	No Cancer
Wu	No Cancer
Barisch-Fritz	No Cancer
De Miguel-Rubio	No Cancer
De Lima	No Cancer
Le	No Cancer
Young	No Cancer
Dalton	No Cancer
Ollevier	No Cancer
Oldrati	No Cancer
Ravindran	No Cancer
Naffrechoux	No Cancer
Erlandson	No Cancer
Griffo	No Cancer
Majumder	No Cancer
Darejeh	No Cancer
Braun	No Cancer
Soltani	No Cancer
Sujar	No Cancer
Bigot	No Cancer
Boldi	No Cancer
Aisbett	No Cancer
Gentner	No Cancer
Nisar	No PA intervention
Kim	No Cancer
Costa	Revue
Kong	No Cancer
Khalili-Mahani	No Cancer
Johnson	No Cancer
Arif	No Cancer
Diamond	No Cancer
Czech	No Cancer
Qi	No Cancer
Giuseppe	No Cancer
Margrett	No Cancer
Murillo-Garcia	No Cancer
Kazmi	No Cancer
Pearson	No Cancer
Lee	Revue
Bonnechère	No Cancer
Benton	No Cancer
Da Fonseca	Revue
Vellani	No Cancer
Anderson	No Cancer
Kluger	No Cancer
Chang	No Cancer
Kuyumcu	No Cancer
Spanakis	No Cancer
Jimenez	No Cancer
Moorman	No Cancer
Zhuang	No Cancer
Pallavicini	No Cancer
Stark	No Cancer
Wesselman	No Cancer
EOD Maa	No Cancer
Audiffren	No Cancer
Reis	No Cancer
Newton	No Cancer
Murillo-Garcia	No Cancer
Logan	No Cancer
Sherwani	No Cancer
Guemann	No Cancer
Yared	No Cancer
Johnson	No Cancer
Wang	Revue
Afilalo	No Cancer
Demers	No Cancer
Gardner	No Cancer
Marsden	No Cancer
Baranowski	No Cancer
Mouchard	No Cancer
Jovanovic	No Cancer
C Education	No Cancer
Puyat	No Cancer
Trost	No Cancer
Griffiths	No Cancer
Zulke	No Cancer
Michel	No Cancer
Ricard	No Cancer
Dermody	No Cancer
Cannon-Bowers	No Cancer
Parsonage-Harrison	No Cancer
Boltz	No Cancer
Holden	No Cancer
Moreno-Blanco	No Cancer
Tack	No Cancer
De Magalhaes	No Cancer
Ibrahim	No Cancer
Cetateanu	No Cancer
Szczepanska-Gieracha	No Cancer
Lee	No Cancer
Viruega	No Cancer
Tan	No Cancer
Swapna	No Cancer
Cibrian	No Cancer
Jutel	No Cancer
Frerichs	No Cancer
Kim	No Cancer
Radmard	No Cancer
Jayadatta	No Cancer
Rubenstein	No Cancer
Ziegler	No Cancer
Parial	No Cancer
Douglas	No Cancer
Sturmey	No Cancer
Hill	No Cancer
Wang	No Cancer
Alarcon	No Cancer
Stowell	No Cancer
Wang	No Cancer
Hosseini	No Cancer
Dogan	No Cancer
Morato	No Cancer
Henry	No Cancer
Krivanek	No Cancer
Marston	No Cancer
Marston	No Cancer
Wickersham	No Cancer
Halbig	No Cancer
Reer	No Cancer
Christensen	No Cancer
Shah	No Cancer
Morales	No Cancer
MC RM	No Cancer
Susi	No Cancer
Arno	No Cancer
Litchfield	No Cancer
Ang	No Cancer
Ablinger	No Cancer
Fink	No Cancer
Koller	No Cancer
Banerjee	No Cancer
Riadi	No Cancer
Szot	No Cancer
Pintado-Izquierdo	No Cancer
Chatterjee	No Cancer
Amirthalingam	No Cancer
Holtz	Revue
Ferrari	No Cancer
Gadais	No Cancer
Dovidio	No Cancer
Patient	No Cancer
Robinson	No Cancer
Ralston	No Cancer
Adkins	No Cancer
Murray	No Cancer
Reinkensmeyer	No Cancer
Olaye	No Cancer
Halbig	No Cancer
Wang	No Cancer
Krichen	No Cancer
Diaz Baquero	No Cancer
Schlegel	No Cancer
Derksen	No Cancer
Aranca	No Cancer
Adam	No Cancer
Su	No Cancer
Clark	No Cancer
Salome	No Cancer
Thwaites	No Cancer
Motahar	No Cancer
Ortibus	No Cancer
Landry	No Cancer
Clark	No Cancer
Raaff	No Cancer
Griffiths	Revue
Jawed	No Cancer
Tatham	No Cancer
Chatterjee	No Cancer
Van Dooren	No Cancer
Harrington	No Cancer
Yin	No Cancer
Nthubu	No Cancer
Vassli	No Cancer
Kutzik	No Cancer
Them	No Cancer
Bonacina	No Cancer
Piaggesi	No Cancer
Luyten	No Cancer
Holden	No Cancer
Waerling	No Cancer
Alhuwail	No Cancer
Lin	No Cancer
Mondejar	No Cancer
Sie-Yi	No Cancer
Arno	No Cancer
Boleti	No Cancer
Chan	No Cancer
Ong	No Cancer
Ropovik	No Cancer
Bartle	No Cancer
Prokopidis	No Cancer
Acerini	No Cancer
Liu	No Cancer
Meier	No Cancer
Melillo	No Cancer
Francisco-Martinez	No Cancer
Hamacher	No Cancer
Mann	No Cancer
Law	No Cancer
Herrera-Gomez	No Cancer
Triberti	No Cancer
Vermeir	No Cancer
Kebede	No Cancer
Samhan	No Cancer
Koh	No Cancer
Fleming	No Cancer
Yanez-Gomez	No Cancer
Rasoulian-Kasrineh	No Cancer
Soda	No Cancer
Superko	No Cancer
Zapata Chancusig	No Cancer
Noar	No Cancer
Baranowski	No Cancer
Delarque	No Cancer
Banday	No Cancer
Hestad	No Cancer
Lugnier	No Cancer
De Alwis	No Cancer
Chomutare	No Cancer
Gooding	No Cancer
Raney	No Cancer
Dolphin	No Cancer
Gooding	No Cancer
Tremblay	No Cancer
Hu	No Cancer
Wang	No Cancer
Zeng	No Cancer
	No Cancer
	No Cancer

## Sheet: Synthèse
Synthèse	21 inclusion
Google scholar
Raisons	Exclusion titre	Exclusion full text
No Cancer	768	0
Revue	100	1			Article type
No AVGs intervention	34	0			Inclusion : Clinical trials	Exclusion : Review and opinion
No PA intervention	5				Language
					Inclusion : English, French	Exclusion : Other
MEDLINE + SportDiscuss + Manually					Population
Raisons exclusion titre-abstract	Nombre				Inclusion: Cancer patients undergoing treatments	Exclusion: Healthy population, other diseases, cancer survivors
Doublon	15				Intervention
Revue	2				Inclusion: Exergames, Virtual Reality to support Physical activity	Exclusion: Acute RV intervention, no PA intervention
Cancer survivors	2				Outcomes
No AVGs intervention	1				Inclusion: PA level, strength, endurance, physical function, body composition, quality of life, cancer-related fatigue, anxiety, depression, self-estime
Raisons exclusion full text	Nombre
Feasibility study	1
PubMed			Synthèse toutes bases de données			29
Raisons exclusion titre-abstract	Nombre		Titre + Abstract	987
No AVGs intervention	8		Doublon	15
No Cancer	40		No Cancer	808
Revue	5		Revue	107
Study protocol	2		No AVGs intervention	43
Note	1		No PA intervention	8
Feasibility Study	1		Cancer survivors	2
No PA intervention	3		Study protocol	2
No Outcomes	1		Feasibility study	1
			No Outcomes	1
Raisons exclusion full text	Nombre		Note	1
Mathematic model	1		Full text	8		21
Cancer survivors	1		Revue	1
Study protocol	2		Feasibility study	1
No cancer	1		Mathematic model	1
Note	1		Cancer survivors	1
			Study protocol	2
			Not available	1
			Note	1
